# Supplementary material for: (E)-4-Nitro-N′-(3-nitro­benzyl­idene)benzohydrazide
Source: Acta Crystallogr Sect E Struct Rep Online. 2012 Feb 10;68(Pt 3):o655. doi: 10.1107/S1600536812004540 (PMC3295447; doi:10.1107/S1600536812004540)
Supplement: Supplementary file 1 [file e-68-0o655-sup1.cif]

##############################################################################
#                                                                            #
# This CIF contains the data in a paper accepted for publication in          #
# Acta Crystallographica Section E. It conforms to the requirements of       #
# Notes for Authors for Acta Crystallographica Section E, and has been       #
# peer reviewed under the auspices of the IUCr Commission on Journals.       #
#                                                                            #
# Full details of the Crystallographic Information File format               #
# are given in the paper "The Crystallographic Information File (CIF):       #
# a New Standard Archive File for Crystallography" by S. R. Hall, F. H.      #
# Allen and I. D. Brown [Acta Cryst. (1991), A47, 655-685].                  #
#                                                                            #
# The current version of the core CIF dictionary is obtainable from          #
# ftp://ftp.iucr.org/pub/cif_core.dic.                                       #
#                                                                            #
# Software is freely available for graphical display of the structure(s)     #
# in this CIF. For information consult the CIF software page                 #
# http://www.iucr.org/resources/cif/software.                                #
#                                                                            #
# This file may be used for bona fide research purposes within the           #
# scientific community so long as proper attribution is given to the journal # 
# article from which it was obtained.                                        #
#                                                                            #
##############################################################################
data_global
_audit_creation_method     'form.cif (version 2.0)'
_journal_data_validation_number     ?
_journal_date_recd_electronic     2012-02-02
_journal_date_accepted     2012-02-02
_journal_name_full     'Acta Crystallographica, Section E'
_journal_year     2012
_journal_volume     68
_journal_issue      3
_journal_page_first     o655
_journal_page_last     o655
_journal_paper_category     QO
_journal_paper_doi     10.1107/S1600536812004540
_journal_coeditor_code     SU2375
_publ_contact_author_name     'Xiao-Yan Li'
_publ_contact_author_address
;
Zibo Vocational Institute
Zibo 255314
People's Republic of China
;
_publ_contact_author_email     lixiaoyan_zb@126.com
_publ_contact_author_fax     ?
_publ_contact_author_phone     ?
_publ_section_title
;
(<i>E</i>)-4-Nitro-<i>N</i>'-(3-nitrobenzylidene)benzohydrazide
;
loop_
    _publ_author_name
    _publ_author_address
    'Xiao-Yan Li'
;
Zibo Vocational Institute
Zibo 255314
People's Republic of China
;
data_I
_audit_creation_method     SHELXL-97
_chemical_name_systematic
;
(<i>E</i>)-4-Nitro-<i>N</i>'-(3-nitrobenzylidene)benzohydrazide
;
_chemical_name_common     ?
_chemical_formula_moiety     'C14 H10 N4 O5'
_chemical_formula_sum     'C14 H10 N4 O5'
_chemical_formula_iupac     'C14 H10 N4 O5'
_chemical_formula_weight     314.26
_chemical_melting_point     ?
_symmetry_cell_setting     monoclinic
_symmetry_space_group_name_H-M     'P 21/c'
_symmetry_space_group_name_Hall     '-P 2ybc'
loop_
    _symmetry_equiv_pos_site_id
    _symmetry_equiv_pos_as_xyz
    1 x,y,z
    2 -x,1/2+y,1/2-z
    3 -x,-y,-z
    4 x,1/2-y,1/2+z
_cell_length_a     11.856(2)
_cell_length_b     14.116(3)
_cell_length_c     8.6263(19)
_cell_angle_alpha     90.00
_cell_angle_beta     95.193(2)
_cell_angle_gamma     90.00
_cell_volume     1437.8(5)
_cell_formula_units_Z     4
_cell_measurement_reflns_used     979
_cell_measurement_theta_min     2.25
_cell_measurement_theta_max     26.30
_cell_measurement_temperature     298(2)
_exptl_crystal_description     block
_exptl_crystal_colour     yellow
_exptl_crystal_size_max     0.17
_exptl_crystal_size_mid     0.13
_exptl_crystal_size_min     0.12
_exptl_crystal_density_diffrn     1.452
_exptl_crystal_density_meas     ?
_exptl_crystal_density_method     'not measured'
_exptl_crystal_F_000     648
_exptl_absorpt_coefficient_mu     0.114
_exptl_absorpt_correction_type     multi-scan
_exptl_absorpt_process_details     '(SADABS; Sheldrick, 1996)'
_exptl_absorpt_correction_T_min     0.9810
_exptl_absorpt_correction_T_max     0.9865
_exptl_special_details     ?
_diffrn_ambient_temperature     298(2)
_diffrn_radiation_type     MoK\a
_diffrn_radiation_wavelength     0.71073
_diffrn_radiation_source     'fine-focus sealed tube'
_diffrn_radiation_monochromator     graphite
_diffrn_measurement_device_type     'Bruker SMART CCD area-detector'
_diffrn_measurement_method     '\w scans'
_diffrn_detector_area_resol_mean     ?
_diffrn_reflns_number     10319
_diffrn_reflns_av_R_equivalents     0.1042
_diffrn_reflns_av_sigmaI/netI     0.0950
_diffrn_reflns_theta_min     1.72
_diffrn_reflns_theta_max     25.50
_diffrn_reflns_theta_full     25.50
_diffrn_measured_fraction_theta_max     0.999
_diffrn_measured_fraction_theta_full     0.999
_diffrn_reflns_limit_h_min     -14
_diffrn_reflns_limit_h_max     14
_diffrn_reflns_limit_k_min     -17
_diffrn_reflns_limit_k_max     16
_diffrn_reflns_limit_l_min     -10
_diffrn_reflns_limit_l_max     10
_diffrn_standards_number     0
_diffrn_standards_interval_count     ?
_diffrn_standards_interval_time     ?
_diffrn_standards_decay_%     ?
_refine_special_details
;
Refinement of <i>F</i>^2^ against ALL reflections. The weighted <i>R</i>-factor
<i>wR</i> and goodness of fit <i>S</i> are based on <i>F</i>^2^, conventional
<i>R</i>-factors <i>R</i> are based on <i>F</i>, with <i>F</i> set to zero for
negative <i>F</i>^2^. The threshold expression of <i>F</i>^2^ >
\s(<i>F</i>^2^) is used only for calculating <i>R</i>-factors(gt) <i>etc</i>.
and is not relevant to the choice of reflections for refinement.
<i>R</i>-factors based on <i>F</i>^2^ are statistically about twice as large
as those based on <i>F</i>, and <i>R</i>- factors based on ALL data will be
even larger.
;
_reflns_number_total     2671
_reflns_number_gt     1288
_reflns_threshold_expression     I>2\s(I)
_refine_ls_structure_factor_coef     Fsqd
_refine_ls_matrix_type     full
_refine_ls_R_factor_all     0.1170
_refine_ls_R_factor_gt     0.0518
_refine_ls_wR_factor_gt     0.1047
_refine_ls_wR_factor_ref     0.1228
_refine_ls_goodness_of_fit_ref     0.842
_refine_ls_restrained_S_all     0.842
_refine_ls_number_reflns     2671
_refine_ls_number_parameters     211
_refine_ls_number_restraints     1
_refine_ls_hydrogen_treatment     mixed
_refine_ls_weighting_scheme     calc
_refine_ls_weighting_details
                 'calc w=1/[\s^2^(Fo^2^)+(0.0424P)^2^] where P=(Fo^2^+2Fc^2^)/3'
_atom_sites_solution_hydrogens     geom
_atom_sites_solution_primary     direct
_atom_sites_solution_secondary     difmap
_refine_ls_shift/su_max     0.000
_refine_ls_shift/su_mean     0.000
_refine_diff_density_max     0.181
_refine_diff_density_min     -0.163
_refine_ls_extinction_method     none
_refine_ls_extinction_coef     ?
loop_
    _atom_type_symbol
    _atom_type_description
    _atom_type_scat_dispersion_real
    _atom_type_scat_dispersion_imag
    _atom_type_scat_source
    'C' 'C' 0.0033 0.0016
                         'International Tables Vol C Tables 4.2.6.8 and 6.1.1.4'
    'H' 'H' 0.0000 0.0000
                         'International Tables Vol C Tables 4.2.6.8 and 6.1.1.4'
    'N' 'N' 0.0061 0.0033
                         'International Tables Vol C Tables 4.2.6.8 and 6.1.1.4'
    'O' 'O' 0.0106 0.0060
                         'International Tables Vol C Tables 4.2.6.8 and 6.1.1.4'
_computing_data_collection     'SMART (Bruker, 1998)'
_computing_cell_refinement     'SAINT (Bruker, 1998)'
_computing_data_reduction     'SAINT (Bruker, 1998)'
_computing_structure_solution     'SHELXS97 (Sheldrick, 2008)'
_computing_structure_refinement     'SHELXL97 (Sheldrick, 2008)'
_computing_molecular_graphics     'SHELXTL (Sheldrick, 2008)'
_computing_publication_material     'SHELXTL (Sheldrick, 2008)'
loop_
    _atom_site_type_symbol
    _atom_site_label
    _atom_site_fract_x
    _atom_site_fract_y
    _atom_site_fract_z
    _atom_site_U_iso_or_equiv
    _atom_site_thermal_displace_type
    _atom_site_calc_flag
    _atom_site_refinement_flags
    _atom_site_occupancy
    _atom_site_disorder_assembly
    _atom_site_disorder_group
    O O1 0.1287(3) 1.33204(17) 0.1686(3) 0.1354(15) Uani d . 1.000 . .
    O O2 0.2448(3) 1.26884(18) 0.0245(4) 0.1188(15) Uani d . 1.000 . .
    O O3 0.23263(15) 0.65945(12) 0.1876(2) 0.0537(7) Uani d . 1.000 . .
    O O4 0.4769(3) 0.3590(2) -0.3204(4) 0.1556(18) Uani d . 1.000 . .
    O O5 0.5842(3) 0.4737(2) -0.3733(3) 0.1211(14) Uani d . 1.000 . .
    N N1 0.17622(18) 0.83659(16) 0.0848(2) 0.0491(8) Uani d . 1.000 . .
    N N2 0.22711(19) 0.76953(16) -0.0036(2) 0.0483(9) Uani d D 1.000 . .
    N N3 0.1702(3) 1.2632(2) 0.1105(4) 0.0899(16) Uani d . 1.000 . .
    N N4 0.5047(3) 0.4393(3) -0.3104(4) 0.0936(16) Uani d . 1.000 . .
    C C1 0.1348(2) 1.00191(19) 0.1080(3) 0.0425(10) Uani d . 1.000 . .
    C C2 0.1696(2) 1.0919(2) 0.0706(3) 0.0522(11) Uani d . 1.000 . .
    C C3 0.1282(3) 1.1686(2) 0.1461(4) 0.0581(12) Uani d . 1.000 . .
    C C4 0.0505(3) 1.1592(2) 0.2540(4) 0.0726(14) Uani d . 1.000 . .
    C C5 0.0174(3) 1.0690(2) 0.2908(4) 0.0689(12) Uani d . 1.000 . .
    C C6 0.0592(2) 0.9917(2) 0.2202(3) 0.0544(11) Uani d . 1.000 . .
    C C7 0.1814(2) 0.9203(2) 0.0303(3) 0.0486(10) Uani d . 1.000 . .
    C C8 0.2553(2) 0.68447(18) 0.0579(3) 0.0405(10) Uani d . 1.000 . .
    C C9 0.3200(2) 0.62217(18) -0.0417(3) 0.0387(9) Uani d . 1.000 . .
    C C10 0.3076(2) 0.52468(18) -0.0295(3) 0.0478(10) Uani d . 1.000 . .
    C C11 0.3684(3) 0.4655(2) -0.1197(4) 0.0605(11) Uani d . 1.000 . .
    C C12 0.4412(3) 0.5048(2) -0.2157(3) 0.0608(11) Uani d . 1.000 . .
    C C13 0.4570(2) 0.5997(2) -0.2249(3) 0.0623(12) Uani d . 1.000 . .
    C C14 0.3961(2) 0.6581(2) -0.1383(3) 0.0524(11) Uani d . 1.000 . .
    H H2 0.22020 1.10040 -0.00440 0.0630 Uiso c R 1.000 . .
    H H2A 0.245(2) 0.7813(19) -0.1021(16) 0.0800 Uiso d D 1.000 . .
    H H4 0.02120 1.21200 0.30070 0.0870 Uiso c R 1.000 . .
    H H5 -0.03420 1.06070 0.36470 0.0820 Uiso c R 1.000 . .
    H H6 0.03660 0.93130 0.24770 0.0650 Uiso c R 1.000 . .
    H H7 0.21570 0.92980 -0.06130 0.0580 Uiso c R 1.000 . .
    H H10 0.25910 0.49930 0.03850 0.0570 Uiso c R 1.000 . .
    H H11 0.35970 0.40020 -0.11490 0.0720 Uiso c R 1.000 . .
    H H13 0.50850 0.62460 -0.28920 0.0750 Uiso c R 1.000 . .
    H H14 0.40610 0.72330 -0.14440 0.0630 Uiso c R 1.000 . .
loop_
    _atom_site_aniso_label
    _atom_site_aniso_U_11
    _atom_site_aniso_U_22
    _atom_site_aniso_U_33
    _atom_site_aniso_U_12
    _atom_site_aniso_U_13
    _atom_site_aniso_U_23
    O1 0.204(3) 0.0522(16) 0.154(3) 0.0280(19) 0.039(2) -0.0131(18)
    O2 0.128(3) 0.0639(18) 0.169(3) -0.0092(17) 0.039(2) 0.0148(18)
    O3 0.0739(14) 0.0488(12) 0.0407(11) -0.0012(10) 0.0178(10) 0.0052(10)
    O4 0.157(3) 0.110(2) 0.196(4) 0.058(2) -0.004(2) -0.077(3)
    O5 0.108(2) 0.174(3) 0.083(2) 0.079(2) 0.0178(17) -0.0014(19)
    N1 0.0579(15) 0.0459(15) 0.0454(14) 0.0112(12) 0.0145(12) -0.0004(12)
    N2 0.0655(17) 0.0451(14) 0.0371(14) 0.0116(12) 0.0198(12) 0.0010(12)
    N3 0.116(3) 0.051(2) 0.101(3) 0.012(2) 0.000(2) 0.0029(19)
    N4 0.080(3) 0.125(3) 0.072(2) 0.054(3) -0.0140(19) -0.019(2)
    C1 0.0389(16) 0.0469(18) 0.0411(16) 0.0061(14) 0.0011(13) -0.0036(14)
    C2 0.0483(19) 0.0519(19) 0.0563(19) 0.0063(15) 0.0035(15) 0.0006(15)
    C3 0.067(2) 0.045(2) 0.061(2) 0.0126(17) -0.0010(17) -0.0018(16)
    C4 0.082(3) 0.062(2) 0.073(2) 0.022(2) 0.002(2) -0.0110(19)
    C5 0.061(2) 0.079(2) 0.068(2) 0.022(2) 0.0138(17) -0.005(2)
    C6 0.0494(18) 0.058(2) 0.0562(19) 0.0044(15) 0.0064(15) -0.0017(16)
    C7 0.0488(18) 0.0550(19) 0.0426(17) 0.0011(15) 0.0078(14) -0.0057(15)
    C8 0.0452(17) 0.0394(17) 0.0374(16) -0.0084(13) 0.0061(13) 0.0025(13)
    C9 0.0395(16) 0.0402(16) 0.0365(15) 0.0007(13) 0.0038(13) 0.0013(13)
    C10 0.0509(18) 0.0423(17) 0.0494(18) -0.0025(15) 0.0000(14) 0.0004(14)
    C11 0.066(2) 0.0439(18) 0.067(2) 0.0093(17) -0.0183(18) -0.0127(17)
    C12 0.059(2) 0.074(2) 0.0479(19) 0.0325(19) -0.0027(16) -0.0147(18)
    C13 0.059(2) 0.076(2) 0.054(2) 0.0204(18) 0.0167(17) 0.0064(18)
    C14 0.0540(19) 0.0489(18) 0.0566(19) 0.0053(15) 0.0176(15) 0.0063(15)
_geom_special_details
;
 Bond distances, angles etc. have been calculated using the
 rounded fractional coordinates. All su's are estimated
 from the variances of the (full) variance-covariance matrix.
 The cell esds are taken into account in the estimation of
 distances, angles and torsion angles
;
loop_
    _geom_bond_atom_site_label_1
    _geom_bond_atom_site_label_2
    _geom_bond_site_symmetry_1
    _geom_bond_site_symmetry_2
    _geom_bond_distance
    _geom_bond_publ_flag
    O1 N3 . . 1.218(4) no
    O2 N3 . . 1.207(5) no
    O3 C8 . . 1.226(3) no
    O4 N4 . . 1.181(5) no
    O5 N4 . . 1.229(5) no
    N1 N2 . . 1.387(3) no
    N1 C7 . . 1.275(4) no
    N2 C8 . . 1.343(3) no
    N3 C3 . . 1.467(4) no
    N4 C12 . . 1.483(5) no
    N2 H2A . . 0.910(16) no
    C1 C6 . . 1.385(4) no
    C1 C7 . . 1.466(4) no
    C1 C2 . . 1.383(4) no
    C2 C3 . . 1.377(4) no
    C3 C4 . . 1.374(5) no
    C4 C5 . . 1.378(4) no
    C5 C6 . . 1.365(4) no
    C8 C9 . . 1.490(4) no
    C9 C14 . . 1.379(4) no
    C9 C10 . . 1.389(4) no
    C10 C11 . . 1.387(4) no
    C11 C12 . . 1.367(5) no
    C12 C13 . . 1.356(4) no
    C13 C14 . . 1.363(4) no
    C2 H2 . . 0.9300 no
    C4 H4 . . 0.9300 no
    C5 H5 . . 0.9300 no
    C6 H6 . . 0.9300 no
    C7 H7 . . 0.9300 no
    C10 H10 . . 0.9300 no
    C11 H11 . . 0.9300 no
    C13 H13 . . 0.9300 no
    C14 H14 . . 0.9300 no
loop_
    _geom_angle_atom_site_label_1
    _geom_angle_atom_site_label_2
    _geom_angle_atom_site_label_3
    _geom_angle_site_symmetry_1
    _geom_angle_site_symmetry_2
    _geom_angle_site_symmetry_3
    _geom_angle
    _geom_angle_publ_flag
    N2 N1 C7 . . . 113.1(2) no
    N1 N2 C8 . . . 119.87(19) no
    O1 N3 O2 . . . 123.1(3) no
    O1 N3 C3 . . . 118.9(3) no
    O2 N3 C3 . . . 118.0(3) no
    O4 N4 O5 . . . 124.5(4) no
    O4 N4 C12 . . . 119.1(3) no
    O5 N4 C12 . . . 116.4(4) no
    C8 N2 H2A . . . 117.5(17) no
    N1 N2 H2A . . . 122.6(17) no
    C2 C1 C7 . . . 118.9(2) no
    C2 C1 C6 . . . 119.0(2) no
    C6 C1 C7 . . . 122.2(2) no
    C1 C2 C3 . . . 119.0(2) no
    N3 C3 C4 . . . 119.4(3) no
    N3 C3 C2 . . . 118.3(3) no
    C2 C3 C4 . . . 122.3(3) no
    C3 C4 C5 . . . 117.9(3) no
    C4 C5 C6 . . . 120.9(3) no
    C1 C6 C5 . . . 120.9(3) no
    N1 C7 C1 . . . 121.8(2) no
    O3 C8 C9 . . . 121.5(2) no
    N2 C8 C9 . . . 115.0(2) no
    O3 C8 N2 . . . 123.4(2) no
    C10 C9 C14 . . . 119.3(2) no
    C8 C9 C10 . . . 118.5(2) no
    C8 C9 C14 . . . 122.0(2) no
    C9 C10 C11 . . . 119.4(2) no
    C10 C11 C12 . . . 119.0(3) no
    N4 C12 C13 . . . 120.3(3) no
    N4 C12 C11 . . . 117.4(3) no
    C11 C12 C13 . . . 122.3(3) no
    C12 C13 C14 . . . 118.9(3) no
    C9 C14 C13 . . . 121.1(3) no
    C1 C2 H2 . . . 120.00 no
    C3 C2 H2 . . . 121.00 no
    C3 C4 H4 . . . 121.00 no
    C5 C4 H4 . . . 121.00 no
    C4 C5 H5 . . . 120.00 no
    C6 C5 H5 . . . 120.00 no
    C1 C6 H6 . . . 120.00 no
    C5 C6 H6 . . . 120.00 no
    N1 C7 H7 . . . 119.00 no
    C1 C7 H7 . . . 119.00 no
    C9 C10 H10 . . . 120.00 no
    C11 C10 H10 . . . 120.00 no
    C10 C11 H11 . . . 120.00 no
    C12 C11 H11 . . . 121.00 no
    C12 C13 H13 . . . 121.00 no
    C14 C13 H13 . . . 120.00 no
    C9 C14 H14 . . . 119.00 no
    C13 C14 H14 . . . 119.00 no
loop_
    _geom_torsion_atom_site_label_1
    _geom_torsion_atom_site_label_2
    _geom_torsion_atom_site_label_3
    _geom_torsion_atom_site_label_4
    _geom_torsion_site_symmetry_1
    _geom_torsion_site_symmetry_2
    _geom_torsion_site_symmetry_3
    _geom_torsion_site_symmetry_4
    _geom_torsion
    _geom_torsion_publ_flag
    C7 N1 N2 C8 . . . . 162.4(2) no
    N2 N1 C7 C1 . . . . -178.7(2) no
    N1 N2 C8 O3 . . . . 4.4(4) no
    N1 N2 C8 C9 . . . . -173.9(2) no
    O1 N3 C3 C2 . . . . 175.1(3) no
    O1 N3 C3 C4 . . . . -5.6(5) no
    O2 N3 C3 C2 . . . . -4.9(5) no
    O2 N3 C3 C4 . . . . 174.3(4) no
    O4 N4 C12 C11 . . . . 12.8(5) no
    O4 N4 C12 C13 . . . . -167.8(3) no
    O5 N4 C12 C11 . . . . -166.9(3) no
    O5 N4 C12 C13 . . . . 12.5(5) no
    C6 C1 C2 C3 . . . . 0.1(4) no
    C7 C1 C2 C3 . . . . -178.4(3) no
    C2 C1 C6 C5 . . . . 1.4(4) no
    C7 C1 C6 C5 . . . . 179.9(3) no
    C2 C1 C7 N1 . . . . 162.1(2) no
    C6 C1 C7 N1 . . . . -16.4(4) no
    C1 C2 C3 N3 . . . . 177.1(3) no
    C1 C2 C3 C4 . . . . -2.2(5) no
    N3 C3 C4 C5 . . . . -176.6(3) no
    C2 C3 C4 C5 . . . . 2.6(5) no
    C3 C4 C5 C6 . . . . -1.1(5) no
    C4 C5 C6 C1 . . . . -0.9(5) no
    O3 C8 C9 C10 . . . . 31.6(4) no
    O3 C8 C9 C14 . . . . -144.7(3) no
    N2 C8 C9 C10 . . . . -150.0(2) no
    N2 C8 C9 C14 . . . . 33.7(3) no
    C8 C9 C10 C11 . . . . -179.1(3) no
    C14 C9 C10 C11 . . . . -2.7(4) no
    C8 C9 C14 C13 . . . . 178.0(2) no
    C10 C9 C14 C13 . . . . 1.8(4) no
    C9 C10 C11 C12 . . . . 1.6(4) no
    C10 C11 C12 N4 . . . . -180.0(3) no
    C10 C11 C12 C13 . . . . 0.7(5) no
    N4 C12 C13 C14 . . . . 179.0(3) no
    C11 C12 C13 C14 . . . . -1.7(4) no
    C12 C13 C14 C9 . . . . 0.4(4) no
loop_
    _geom_hbond_atom_site_label_D
    _geom_hbond_atom_site_label_H
    _geom_hbond_atom_site_label_A
    _geom_hbond_site_symmetry_A
    _geom_hbond_distance_DH
    _geom_hbond_distance_HA
    _geom_hbond_distance_DA
    _geom_hbond_angle_DHA
    _geom_hbond_publ_flag
    N2 H2A O3 4_564 0.910(16) 1.991(17) 2.853(3) 158(2) yes
    C6 H6 O1 2_545 0.93 2.57 3.369(4) 145 yes
    C7 H7 O5 2_654 0.93 2.56 3.287(4) 135 yes
    C7 H7 O3 4_564 0.93 2.53 3.271(3) 137 yes
    C14 H14 O4 2_654 0.93 2.40 3.246(4) 151 yes
