# Supplementary material for: (E)-4-Nitro-N′-(3-nitro­benzyl­idene)benzohydrazide
Source: Acta Crystallogr Sect E Struct Rep Online. 2012 Feb 10;68(Pt 3):o655. doi: 10.1107/S1600536812004540 (PMC3295447; doi:10.1107/S1600536812004540)
Supplement: Supplementary file 2 [file e-68-0o655-Isup2.hkl]

# 
# h,k,l, Fc-squared, Fo-squared, sigma(Fo-squared) and status flag 
# 
data_I
_shelx_title ' B in P2(1)/c' 
_shelx_refln_list_code          4 
_shelx_F_calc_maximum      336.26 
_exptl_crystal_F_000       648.00 
_reflns_d_resolution_high  0.8255 
 
loop_ 
 _symmetry_equiv_pos_as_xyz 
 'x, y, z' 
 '-x, y+1/2, -z+1/2' 
 '-x, -y, -z' 
 'x, -y-1/2, z-1/2' 
 
_cell_length_a    11.8565 
_cell_length_b    14.1157 
_cell_length_c     8.6263 
_cell_angle_alpha  90.000 
_cell_angle_beta   95.193 
_cell_angle_gamma  90.000 
 
_shelx_F_squared_multiplier     1.000 
 
loop_ 
 _refln_index_h 
 _refln_index_k 
 _refln_index_l 
 _refln_F_squared_calc 
 _refln_F_squared_meas 
 _refln_F_squared_sigma 
 _refln_observed_status 
   1   0   0       20.73       38.13      3.39 o 
   2   0   0     1061.68     1103.63     55.63 o 
   3   0   0    11185.59    11118.76    124.73 o 
   4   0   0     1124.23     1080.34     48.80 o 
   5   0   0     1057.23     1007.11     27.31 o 
   6   0   0      102.19      111.58     16.54 o 
   7   0   0       14.63       25.83     10.17 o 
   8   0   0        1.02        3.15      6.37 o 
   9   0   0       38.52       35.57     27.33 o 
  10   0   0       97.74      104.29     23.39 o 
  11   0   0       86.35       83.48     23.64 o 
  12   0   0       10.20        6.30     16.91 o 
  13   0   0       22.36       27.27     20.85 o 
  14   0   0       37.08       44.68     44.25 o 
   1   1   0      863.77      849.21     27.05 o 
   2   1   0     5831.96     5583.52    148.82 o 
   3   1   0     3595.21     3794.66     80.79 o 
   4   1   0      493.04      512.01     15.64 o 
   5   1   0      690.79      628.22     21.63 o 
   6   1   0      333.57      348.78     12.90 o 
   7   1   0       75.53       76.43      8.52 o 
   8   1   0      100.20      116.16     10.82 o 
   9   1   0       90.83      112.17     15.57 o 
  10   1   0        7.56       12.65      8.48 o 
  11   1   0        4.98       -4.86      8.06 o 
  12   1   0       17.15       22.21     12.94 o 
  13   1   0       29.03       40.30     19.39 o 
  14   1   0        2.08       14.72     18.69 o 
   0   2   0      675.34      595.52     44.41 o 
   1   2   0     3886.87     3986.63    155.67 o 
   2   2   0    13439.33    13056.07    384.47 o 
   3   2   0     1778.34     1731.43     50.38 o 
   4   2   0     1101.29     1082.58     45.73 o 
   5   2   0      226.30      215.74     10.81 o 
   6   2   0      579.44      553.29     29.11 o 
   7   2   0      184.55      171.47     12.24 o 
   8   2   0      305.77      333.55     18.41 o 
   9   2   0       17.31       16.29      7.29 o 
  10   2   0       10.70        8.18      8.61 o 
  11   2   0        0.81        7.67      9.43 o 
  12   2   0       22.97       27.43     17.00 o 
  13   2   0        0.06        3.19     16.03 o 
  14   2   0       15.76       12.06     18.46 o 
   1   3   0     1520.58     1520.41     47.35 o 
   2   3   0       24.07       31.84      4.16 o 
   3   3   0        6.01        5.91      2.57 o 
   4   3   0      182.92      152.24     12.84 o 
   5   3   0       45.56       59.34      6.83 o 
   6   3   0      484.77      461.50     20.21 o 
   7   3   0      287.25      306.52     14.15 o 
   8   3   0        3.47        8.83      6.02 o 
   9   3   0      144.57      132.69     15.32 o 
  10   3   0        1.76       10.39      8.22 o 
  11   3   0        0.72        7.73     13.69 o 
  12   3   0        2.68       14.30     15.90 o 
  13   3   0        0.01        4.43     17.46 o 
  14   3   0        4.06        0.01     17.80 o 
   0   4   0       70.46       70.78      7.94 o 
   1   4   0       68.60       76.08      5.68 o 
   2   4   0      733.39      692.27     14.16 o 
   3   4   0      551.55      526.42     13.38 o 
   4   4   0       64.42       72.99      7.08 o 
   5   4   0      153.88      147.47     10.06 o 
   6   4   0      982.35      970.81     37.67 o 
   7   4   0       61.23       57.96      8.25 o 
   8   4   0       15.11       12.70      6.14 o 
   9   4   0        9.90        3.58      6.35 o 
  10   4   0       27.66       24.33     14.63 o 
  11   4   0       22.39       19.35     14.40 o 
  12   4   0       18.08        7.75     16.85 o 
  13   4   0        1.33        3.40     16.64 o 
   1   5   0      942.14      937.52     33.85 o 
   2   5   0      363.24      370.75     11.83 o 
   3   5   0     2310.31     2286.70     92.62 o 
   4   5   0       57.62       63.30      7.30 o 
   5   5   0      333.33      343.92     25.32 o 
   6   5   0      711.30      688.65     20.99 o 
   7   5   0      153.95      167.31     12.78 o 
   8   5   0       58.25       63.14     10.57 o 
   9   5   0       14.17       13.28      8.76 o 
  10   5   0       29.56       29.23     11.42 o 
  11   5   0       11.62       20.14     14.65 o 
  12   5   0        2.87        4.46     15.28 o 
  13   5   0       48.66       51.79     21.19 o 
   0   6   0     3374.94     3571.64    287.56 o 
   1   6   0       49.68       49.45      6.28 o 
   2   6   0      101.98       98.32      8.19 o 
   3   6   0       48.52       43.26      6.81 o 
   4   6   0     1429.78     1428.76     43.99 o 
   5   6   0      191.96      197.84     12.87 o 
   6   6   0      825.54      859.93     25.31 o 
   7   6   0      107.09      106.17     12.54 o 
   8   6   0       30.45       46.05     11.68 o 
   9   6   0        4.83        5.88      8.84 o 
  10   6   0       35.77       29.09     12.27 o 
  11   6   0      102.29      146.03     24.99 o 
  12   6   0       23.63       41.41     18.61 o 
  13   6   0        0.27       35.72     20.47 o 
   1   7   0      635.70      653.01     27.97 o 
   2   7   0        5.78        7.89      4.18 o 
   3   7   0      954.74      953.42     24.02 o 
   4   7   0      356.76      337.98     16.69 o 
   5   7   0      279.28      293.65     18.62 o 
   6   7   0       22.13       19.10      6.80 o 
   7   7   0        1.03        6.73      7.17 o 
   8   7   0      150.07      169.90     20.86 o 
   9   7   0       12.48       15.57     10.72 o 
  10   7   0       40.88       37.81     12.92 o 
  11   7   0       19.41       20.55     15.88 o 
  12   7   0        0.00       12.36     16.31 o 
  13   7   0       43.92       51.87     26.00 o 
   0   8   0      218.84      244.75     18.50 o 
   1   8   0      311.54      325.96     15.17 o 
   2   8   0       30.16       30.42      7.05 o 
   3   8   0        4.50        7.77      4.64 o 
   4   8   0       14.99       26.69      6.67 o 
   5   8   0       40.72       48.45      9.43 o 
   6   8   0        3.10        5.82      6.24 o 
   7   8   0        1.37        2.66      7.86 o 
   8   8   0      111.01      116.71     18.11 o 
   9   8   0       21.23       27.92     12.51 o 
  10   8   0        2.15        4.95      9.38 o 
  11   8   0       57.05       67.91     25.15 o 
  12   8   0       25.64       47.98     24.80 o 
   1   9   0        5.25       10.49      4.94 o 
   2   9   0       19.72       18.97      5.90 o 
   3   9   0        9.69        8.62      5.53 o 
   4   9   0       78.48       84.72     12.06 o 
   5   9   0        0.49        3.17      6.36 o 
   6   9   0        2.55        7.26      7.05 o 
   7   9   0       38.79       35.57     12.66 o 
   8   9   0        0.01        5.55     10.89 o 
   9   9   0       65.01       59.53     18.57 o 
  10   9   0       46.99       42.43     18.32 o 
  11   9   0       13.92       15.52     17.99 o 
  12   9   0       36.32       43.78     25.68 o 
   0  10   0      301.39      270.59     22.28 o 
   1  10   0        0.03        3.97      4.70 o 
   2  10   0       24.21       27.96      6.74 o 
   3  10   0        5.97       12.17      6.58 o 
   4  10   0       30.34       29.30      8.57 o 
   5  10   0       73.23       69.33     11.82 o 
   6  10   0        6.39        4.68      7.25 o 
   7  10   0       59.08       63.22     19.20 o 
   8  10   0       45.87       34.05     15.69 o 
   9  10   0        0.48        7.58     13.49 o 
  10  10   0       44.45       45.63     18.56 o 
  11  10   0        0.98       28.04     20.82 o 
   1  11   0        4.72        6.94      6.87 o 
   2  11   0        9.76       17.15      6.99 o 
   3  11   0      146.12      142.01     15.68 o 
   4  11   0      307.32      312.83     22.44 o 
   5  11   0       24.16       31.07     10.61 o 
   6  11   0      316.64      312.38     27.57 o 
   7  11   0       97.69       91.30     25.61 o 
   8  11   0        0.01       -3.41     11.70 o 
   9  11   0        8.64       26.87     15.94 o 
  10  11   0       33.67       44.22     18.28 o 
   0  12   0     1258.12     1178.84     83.26 o 
   1  12   0      481.14      453.40     22.56 o 
   2  12   0       23.58       37.08     10.43 o 
   3  12   0      567.23      498.56     27.81 o 
   4  12   0       67.52       91.20     18.15 o 
   5  12   0       92.56       99.77     17.30 o 
   6  12   0       11.22       27.67     15.27 o 
   7  12   0       49.52       52.66     18.49 o 
   8  12   0        2.16        8.83     14.84 o 
   9  12   0       25.28       23.90     16.66 o 
  10  12   0       21.88       41.55     36.38 o 
   1  13   0        0.53        7.11      7.69 o 
   2  13   0       85.71      104.33     16.44 o 
   3  13   0       32.63       30.35     10.16 o 
   4  13   0        0.98       -3.47      8.72 o 
   5  13   0      115.62      132.42     23.35 o 
   6  13   0        2.27        0.52     13.89 o 
   7  13   0        7.59       21.11     17.83 o 
   8  13   0        0.90        2.99     15.12 o 
   9  13   0        2.14       26.44     18.58 o 
   0  14   0        7.97       13.01     15.18 o 
   1  14   0        9.37       14.07     11.17 o 
   2  14   0       50.48       34.14     13.07 o 
   3  14   0        3.19        4.92      9.09 o 
   4  14   0       17.59       21.95     11.46 o 
   5  14   0       17.07       20.94     11.59 o 
   6  14   0        0.18       26.83     18.51 o 
   7  14   0        0.61        1.41     13.94 o 
   8  14   0        0.83        2.65     14.45 o 
   1  15   0        5.57       11.91     11.35 o 
   2  15   0        0.91       35.14     16.84 o 
   3  15   0        2.36       11.35     10.53 o 
   4  15   0        6.56       13.03     11.45 o 
   5  15   0        1.59       24.58     18.14 o 
   6  15   0        6.71       -4.37     14.75 o 
   0  16   0       45.06       36.01     27.77 o 
   1  16   0        1.53        6.57     12.53 o 
   2  16   0       12.05       30.34     16.72 o 
   3  16   0        4.74       13.93     14.45 o 
   4  16   0        4.27        6.33     13.76 o 
   5  16   0       42.09       51.49     22.23 o 
   1  17   0        6.48       21.45     17.09 o 
 -14   1   1        7.44        5.66     16.99 o 
 -13   1   1       84.47       78.21     19.32 o 
 -12   1   1        8.36       14.23     11.03 o 
 -11   1   1        8.33       -3.44      9.52 o 
 -10   1   1       16.78       14.20      8.93 o 
  -9   1   1       14.61        8.55      9.07 o 
  -8   1   1        7.30        9.95      5.72 o 
  -7   1   1     1002.02     1129.56     44.60 o 
  -6   1   1      116.90      121.57      7.62 o 
  -5   1   1      767.31      838.44     23.03 o 
  -4   1   1       37.43       40.00      4.24 o 
  -3   1   1      958.38      968.28     27.97 o 
  -2   1   1      849.04      807.04     36.95 o 
  -1   1   1     5375.34     5047.85    143.86 o 
   0   1   1      218.54      182.30      6.93 o 
   1   1   1      100.96       91.11      3.90 o 
   2   1   1      240.57      274.20     10.01 o 
   3   1   1    25741.13    26877.70   1018.75 o 
   4   1   1      412.66      405.84     13.23 o 
   5   1   1      203.91      207.27     11.04 o 
   6   1   1      144.56      137.33     10.61 o 
   7   1   1      509.63      502.70     22.98 o 
   8   1   1       61.01       70.37     11.02 o 
   9   1   1      267.76      272.54     16.79 o 
  10   1   1        0.33       -0.10      6.83 o 
  11   1   1        4.49        9.90     10.88 o 
  12   1   1        2.18       13.50     16.34 o 
  13   1   1        0.02       -4.95     15.84 o 
  14   1   1        0.35        1.56     28.62 o 
 -14   2   1       10.42       26.00     20.92 o 
 -13   2   1       31.21       13.60     17.04 o 
 -12   2   1       97.38       82.69     19.13 o 
 -11   2   1       31.92       23.05     11.63 o 
 -10   2   1       85.44       88.17     15.82 o 
  -9   2   1        2.73        4.28      7.15 o 
  -8   2   1      281.84      269.12     22.23 o 
  -7   2   1       36.17       39.17      5.80 o 
  -6   2   1      277.07      293.12     15.68 o 
  -5   2   1      108.27      115.39      7.12 o 
  -4   2   1      590.93      575.34     17.85 o 
  -3   2   1       52.07       52.91      4.32 o 
  -2   2   1     3516.19     3613.71    119.27 o 
  -1   2   1        2.01        8.91      2.03 o 
   0   2   1     2900.75     3021.15    120.12 o 
   1   2   1      706.15      607.20     29.18 o 
   2   2   1      157.88      149.88      5.42 o 
   3   2   1       10.68       20.71      3.60 o 
   4   2   1     4763.83     4845.90    128.60 o 
   5   2   1       13.42       22.39      5.00 o 
   6   2   1      282.54      263.53     12.21 o 
   7   2   1      248.25      249.84     13.21 o 
   8   2   1      208.54      205.78     14.76 o 
   9   2   1       10.32       10.85      6.98 o 
  10   2   1       11.37       11.40      7.64 o 
  11   2   1       37.07       34.70     16.98 o 
  12   2   1       28.78       32.35     16.45 o 
  13   2   1        0.00        6.37     15.53 o 
  14   2   1       10.87       10.94     18.99 o 
 -14   3   1        2.01       10.41     17.76 o 
 -13   3   1       47.87       45.09     20.15 o 
 -12   3   1       15.94       30.91     16.79 o 
 -11   3   1      239.40      274.55     27.52 o 
 -10   3   1        7.86       17.09      9.09 o 
  -9   3   1       47.72       52.73     11.65 o 
  -8   3   1       17.15       11.24      5.76 o 
  -7   3   1       56.11       53.95      8.79 o 
  -6   3   1      568.66      559.17     22.16 o 
  -5   3   1       93.91      101.67      8.58 o 
  -4   3   1       94.14      108.81      8.67 o 
  -3   3   1      727.31      743.52     33.45 o 
  -2   3   1      752.01      772.77     20.79 o 
  -1   3   1      750.51      783.11     28.84 o 
   0   3   1      797.58      774.62     35.90 o 
   1   3   1      943.54      980.24     28.87 o 
   2   3   1     1107.02     1084.72     31.22 o 
   3   3   1     1169.58     1171.01     39.55 o 
   4   3   1      167.43      169.02     11.51 o 
   5   3   1       12.22        9.13      4.09 o 
   6   3   1      617.12      566.12     20.18 o 
   7   3   1      208.42      213.18     15.36 o 
   8   3   1      290.02      298.43     15.58 o 
   9   3   1       24.15       32.35      9.19 o 
  10   3   1       68.04       71.02     14.89 o 
  11   3   1        0.02        9.33     13.44 o 
  12   3   1        3.29        2.66     13.02 o 
  13   3   1       26.13       20.18     17.95 o 
 -13   4   1        1.56        6.44     16.87 o 
 -12   4   1       80.24       95.97     23.55 o 
 -11   4   1        6.86       11.93     12.93 o 
 -10   4   1      137.57      108.77     16.75 o 
  -9   4   1       12.61       13.90      6.66 o 
  -8   4   1       41.88       40.02      8.51 o 
  -7   4   1       79.34       82.90     10.62 o 
  -6   4   1      718.45      686.50     35.83 o 
  -5   4   1      630.35      570.91     20.08 o 
  -4   4   1      671.26      666.71     18.98 o 
  -3   4   1      225.58      251.03     11.34 o 
  -2   4   1      168.00      186.50      8.31 o 
  -1   4   1      243.90      228.22     11.67 o 
   0   4   1      416.60      434.22     13.19 o 
   1   4   1       32.98       32.70      3.67 o 
   2   4   1     2478.77     2443.66     71.90 o 
   3   4   1      534.16      504.98     24.70 o 
   4   4   1      312.77      301.91     14.36 o 
   5   4   1        3.00       14.58      4.47 o 
   6   4   1      280.30      277.56     13.42 o 
   7   4   1      314.03      285.71     15.01 o 
   8   4   1       36.27       46.88     12.77 o 
   9   4   1      209.57      222.14     22.45 o 
  10   4   1      110.32      109.58     17.67 o 
  11   4   1        1.01       13.19     12.70 o 
  12   4   1        4.99       18.34     18.95 o 
  13   4   1        2.97       16.45     18.63 o 
 -13   5   1       43.62       54.74     23.16 o 
 -12   5   1       45.66       65.32     19.31 o 
 -11   5   1      172.94      177.73     28.69 o 
 -10   5   1        1.28        1.35      9.25 o 
  -9   5   1       33.50       23.26      8.22 o 
  -8   5   1       32.48       27.66      8.77 o 
  -7   5   1        1.40       -0.80      4.86 o 
  -6   5   1        0.15        0.46      3.88 o 
  -5   5   1      101.79      131.47     10.37 o 
  -4   5   1       43.92       49.13      6.67 o 
  -3   5   1     1375.46     1470.41     45.93 o 
  -2   5   1      938.90      944.96     36.05 o 
  -1   5   1       34.31       46.88      5.59 o 
   0   5   1      864.94      853.34     33.18 o 
   1   5   1      246.64      261.59     12.67 o 
   2   5   1      333.42      333.33     10.96 o 
   3   5   1       64.65       77.79      5.78 o 
   4   5   1     1018.58      983.82     34.24 o 
   5   5   1        2.89        3.61      3.67 o 
   6   5   1        0.75        3.31      4.09 o 
   7   5   1       33.89       36.92      8.34 o 
   8   5   1        1.39        1.22      6.35 o 
   9   5   1      134.82      150.64     19.96 o 
  10   5   1        8.27       13.30     10.23 o 
  11   5   1       29.64       20.19     16.52 o 
  12   5   1        3.92       11.61     16.11 o 
  13   5   1       82.20       38.24     24.26 o 
 -13   6   1        4.57        9.04     17.86 o 
 -12   6   1        0.03        1.56     14.35 o 
 -11   6   1        0.12        4.55     13.02 o 
 -10   6   1       28.74       29.46     14.51 o 
  -9   6   1        6.34       11.13      8.32 o 
  -8   6   1        3.29        9.53      7.00 o 
  -7   6   1       27.56       29.72      8.29 o 
  -6   6   1      125.26      149.65     12.13 o 
  -5   6   1      135.89      134.39     11.07 o 
  -4   6   1      393.61      374.96     14.28 o 
  -3   6   1       84.56       89.42      8.56 o 
  -2   6   1        3.55        3.54      3.56 o 
  -1   6   1      302.75      297.63     11.50 o 
   0   6   1      146.26      152.43      9.28 o 
   1   6   1     2747.39     3040.87    146.29 o 
   2   6   1      279.54      294.96     11.91 o 
   3   6   1       57.18       53.18      5.80 o 
   4   6   1      109.97      111.02      9.09 o 
   5   6   1        4.64        6.69      5.50 o 
   6   6   1       42.89       50.36      8.98 o 
   7   6   1        3.92        1.24      5.31 o 
   8   6   1      143.85      157.72     19.04 o 
   9   6   1        0.10       -2.41      7.79 o 
  10   6   1        0.15        3.25      8.76 o 
  11   6   1        1.38        2.68     13.97 o 
  12   6   1       10.23        5.86     18.59 o 
  13   6   1        1.48       13.16     21.87 o 
 -13   7   1       46.81       48.89     22.88 o 
 -12   7   1       31.69       23.18     16.21 o 
 -11   7   1        0.75       11.14     11.75 o 
 -10   7   1       36.34       35.94     16.02 o 
  -9   7   1        7.25       12.38     10.28 o 
  -8   7   1       83.93       90.99     16.42 o 
  -7   7   1      116.54      141.37     16.91 o 
  -6   7   1       95.01       94.27     10.58 o 
  -5   7   1        5.25        7.59      4.70 o 
  -4   7   1        9.09       14.97      5.12 o 
  -3   7   1      365.67      360.40     14.34 o 
  -2   7   1      264.26      314.34     13.58 o 
  -1   7   1      390.14      476.36     20.43 o 
   0   7   1       57.91       70.68      7.72 o 
   1   7   1        0.83        2.29      3.48 o 
   2   7   1      155.87      177.47     10.40 o 
   3   7   1      714.92      720.58     33.34 o 
   4   7   1       30.38       45.18      8.48 o 
   5   7   1       39.75       44.24      8.74 o 
   6   7   1        9.11        7.30      5.71 o 
   7   7   1        0.03        7.89      6.70 o 
   8   7   1       50.80       52.51     13.63 o 
   9   7   1        0.10        6.67      9.27 o 
  10   7   1        5.24        7.02     10.91 o 
  11   7   1        8.00       20.21     14.18 o 
  12   7   1        0.06       14.03     20.43 o 
 -12   8   1        5.44       15.52     16.62 o 
 -11   8   1       18.06       28.98     15.93 o 
 -10   8   1      127.51      138.31     26.88 o 
  -9   8   1       34.37       36.33     13.75 o 
  -8   8   1       47.32       51.51     14.27 o 
  -7   8   1       27.20       61.56     28.23 o 
  -6   8   1       98.96       99.92     11.69 o 
  -5   8   1      210.96      223.23     15.19 o 
  -4   8   1       69.06       81.29     10.42 o 
  -3   8   1      407.29      378.88     21.44 o 
  -2   8   1       10.40       10.98      5.00 o 
  -1   8   1     1142.66     1111.39     42.28 o 
   0   8   1      448.99      462.84     22.51 o 
   1   8   1       61.82       81.07      8.63 o 
   2   8   1        0.47        2.55      4.02 o 
   3   8   1      674.64      636.02     22.51 o 
   4   8   1      223.63      226.37     16.66 o 
   5   8   1      210.51      214.58     17.68 o 
   6   8   1       76.27       83.12     13.77 o 
   7   8   1      109.35      144.56     18.44 o 
   8   8   1        0.01        4.49      8.99 o 
   9   8   1       45.95       40.48     15.14 o 
  10   8   1        3.17       20.34     13.68 o 
  11   8   1        4.83       10.91     13.09 o 
  12   8   1       31.25       39.37     23.24 o 
 -12   9   1       10.78       48.18     23.06 o 
 -11   9   1       43.11       30.42     19.82 o 
 -10   9   1        1.08        5.64     12.38 o 
  -9   9   1        2.88       13.39     11.85 o 
  -8   9   1       19.42       18.45     12.30 o 
  -7   9   1        4.82        4.41      9.66 o 
  -6   9   1      474.29      509.49     27.60 o 
  -5   9   1      242.67      254.74     18.04 o 
  -4   9   1       10.80       25.13      7.58 o 
  -3   9   1        0.26        2.43      5.12 o 
  -2   9   1       32.49       26.21      6.69 o 
  -1   9   1      132.94      151.09     12.41 o 
   0   9   1        1.30        3.67      4.50 o 
   1   9   1       12.78       12.48      5.19 o 
   2   9   1        0.14        0.13      4.73 o 
   3   9   1       18.71       21.17      7.55 o 
   4   9   1        6.86        1.96      5.37 o 
   5   9   1       30.29       31.91      9.09 o 
   6   9   1        2.02        4.97      7.40 o 
   7   9   1       14.86       18.12      9.02 o 
   8   9   1      352.98      391.57     37.15 o 
   9   9   1        8.90       36.00     35.17 o 
  10   9   1       17.86       27.69     15.14 o 
  11   9   1        3.31        9.10     13.53 o 
 -11  10   1        0.36        4.16     19.20 o 
 -10  10   1       14.44       36.49     17.50 o 
  -9  10   1       60.94       72.73     18.00 o 
  -8  10   1        0.51       10.55     12.30 o 
  -7  10   1      310.60      309.30     27.97 o 
  -6  10   1       59.12       65.12     15.42 o 
  -5  10   1      369.11      376.08     22.25 o 
  -4  10   1      613.80      553.93     31.50 o 
  -3  10   1       71.28       78.62     11.52 o 
  -2  10   1        5.87       11.16      6.00 o 
  -1  10   1        0.63        3.52      4.98 o 
   0  10   1      108.61      115.09     11.53 o 
   1  10   1      303.05      289.30     18.58 o 
   2  10   1        0.24        0.95      5.22 o 
   3  10   1       21.98       15.14      6.96 o 
   4  10   1       11.18       16.66      8.64 o 
   5  10   1       70.99       71.74     14.11 o 
   6  10   1       83.39       79.50     15.36 o 
   7  10   1      391.19      368.53     37.20 o 
   8  10   1        0.83        4.27     11.05 o 
   9  10   1      122.94      144.64     26.76 o 
  10  10   1        8.32       13.58     14.05 o 
  11  10   1       22.27       38.17     21.17 o 
 -10  11   1        1.26        3.98     13.38 o 
  -9  11   1       25.54       19.82     15.36 o 
  -8  11   1        2.23       14.50     14.68 o 
  -7  11   1      131.27      132.85     20.98 o 
  -6  11   1       83.96       98.33     18.41 o 
  -5  11   1       41.27       53.17     11.26 o 
  -4  11   1      566.01      533.27     37.66 o 
  -3  11   1       12.44       14.09      7.25 o 
  -2  11   1        3.00       10.30      6.27 o 
  -1  11   1      223.27      228.54     17.09 o 
   0  11   1      170.65      155.09     18.07 o 
   1  11   1        1.99        4.45      6.45 o 
   2  11   1      237.65      261.19     23.56 o 
   3  11   1      150.83      157.78     19.10 o 
   4  11   1       37.29       34.07     10.64 o 
   5  11   1        0.16       -0.18      7.27 o 
   6  11   1      340.56      344.94     29.57 o 
   7  11   1       12.91       27.75     14.73 o 
   8  11   1       32.57       35.27     19.37 o 
   9  11   1       21.02       23.33     14.84 o 
  10  11   1        0.00        4.18     13.99 o 
 -10  12   1        0.19        4.20     15.02 o 
  -9  12   1       23.67       33.44     19.01 o 
  -8  12   1        1.82        0.10     12.97 o 
  -7  12   1        0.91        0.58     12.81 o 
  -6  12   1        0.41        9.41     13.14 o 
  -5  12   1       13.90       17.41      8.87 o 
  -4  12   1       76.88       70.33     14.35 o 
  -3  12   1      259.80      288.26     21.79 o 
  -2  12   1      379.02      342.21     26.31 o 
  -1  12   1      421.45      449.42     25.52 o 
   0  12   1       31.90       26.82      9.74 o 
   1  12   1      380.23      373.14     26.83 o 
   2  12   1       21.19       15.25      8.47 o 
   3  12   1      283.25      295.83     27.05 o 
   4  12   1      201.82      217.14     24.26 o 
   5  12   1       93.12       98.33     16.66 o 
   6  12   1        7.24       11.68     10.68 o 
   7  12   1       37.29       50.53     18.01 o 
   8  12   1        0.87        0.03     13.33 o 
   9  12   1       12.59       26.15     16.51 o 
  -9  13   1        1.15       -3.65     14.05 o 
  -8  13   1       10.18       20.36     16.35 o 
  -7  13   1        2.31       -4.06     13.63 o 
  -6  13   1       16.64       22.54     14.88 o 
  -5  13   1       14.63       19.45     16.67 o 
  -4  13   1        4.04        8.94     10.37 o 
  -3  13   1      139.20      163.56     23.74 o 
  -2  13   1       32.47       21.70     10.96 o 
  -1  13   1        2.85        7.16      8.76 o 
   0  13   1      132.99      130.38     18.43 o 
   1  13   1        5.29        6.41      7.85 o 
   2  13   1      110.79      102.78     17.52 o 
   3  13   1      147.28      143.39     19.86 o 
   4  13   1        6.45       14.84     10.30 o 
   5  13   1       59.72       36.88     12.64 o 
   6  13   1       41.00       46.38     14.78 o 
   7  13   1       13.36       16.92     14.73 o 
   8  13   1       26.19       37.68     19.13 o 
   9  13   1        0.60       10.50     15.54 o 
  -8  14   1        0.59       -6.14     15.49 o 
  -7  14   1        0.11        2.32     16.05 o 
  -6  14   1        1.22        8.96     15.74 o 
  -5  14   1        0.54        0.10     14.52 o 
  -4  14   1        4.09       11.09     11.45 o 
  -3  14   1       14.65       10.86     13.32 o 
  -2  14   1        2.46       -0.59      9.63 o 
  -1  14   1      123.56      135.61     28.29 o 
   0  14   1       10.65        6.55      9.64 o 
   1  14   1       38.92       32.14     11.39 o 
   2  14   1       47.02       45.58     12.84 o 
   3  14   1       94.77       94.22     17.55 o 
   4  14   1       14.14       20.37     10.29 o 
   5  14   1        7.20        3.85     10.40 o 
   6  14   1       41.26       56.59     19.28 o 
   7  14   1        5.97        6.70     15.87 o 
  -6  15   1        4.40       56.10     50.98 o 
  -5  15   1        0.01        6.89     15.93 o 
  -4  15   1        5.78       25.03     16.78 o 
  -3  15   1        0.11        0.12     12.66 o 
  -2  15   1       23.03       29.66     15.43 o 
  -1  15   1        0.57        6.51     11.04 o 
   0  15   1       14.64        6.76     11.45 o 
   1  15   1       15.25        8.10     17.35 o 
   2  15   1       13.34       17.84     11.62 o 
   3  15   1       18.54       15.13     10.32 o 
   4  15   1        4.20       -2.85      9.66 o 
   5  15   1       19.59       17.88     13.30 o 
   6  15   1        0.13       12.81     15.25 o 
  -4  16   1        1.24       15.62     22.13 o 
  -3  16   1        0.00        5.03     13.63 o 
  -2  16   1        0.86       -5.95     11.92 o 
  -1  16   1       22.47       40.37     17.90 o 
   0  16   1        0.61        1.41     10.99 o 
   1  16   1       18.37       17.13     14.14 o 
   2  16   1        1.40        4.40     11.86 o 
   3  16   1       19.38       42.80     19.46 o 
   4  16   1        3.98        7.25     13.57 o 
   0  17   1        0.33        7.79     14.72 o 
 -14   0   2       74.49       87.25     28.15 o 
 -13   0   2        0.45       -4.75     15.78 o 
 -12   0   2       97.36      126.53     54.23 o 
 -11   0   2       79.70       68.05     22.07 o 
 -10   0   2        3.24        5.06     12.03 o 
  -9   0   2      152.23      125.32     31.45 o 
  -8   0   2        6.21       11.91      9.17 o 
  -7   0   2      103.79       90.50     19.33 o 
  -6   0   2       55.27       57.77      6.94 o 
  -5   0   2       64.27       75.41      6.33 o 
  -4   0   2     1756.16     1726.71     43.14 o 
  -3   0   2     2363.36     2171.70     40.71 o 
  -2   0   2      182.73      168.78      8.93 o 
  -1   0   2     7192.80     6251.58     67.82 o 
   0   0   2      193.65      211.73      9.74 o 
   1   0   2     3105.04     2864.03     82.96 o 
   2   0   2   113068.69   101067.99   4687.72 o 
   3   0   2     2274.89     2473.08    143.73 o 
   4   0   2      197.73      219.89     25.04 o 
   5   0   2     1054.92      928.43     91.82 o 
   6   0   2      707.62      751.81     68.82 o 
   7   0   2        0.60        0.78      7.09 o 
   8   0   2       96.60      114.27     21.82 o 
   9   0   2      129.08      136.55     19.53 o 
  10   0   2      100.87      115.90     19.14 o 
  11   0   2       71.15       76.75     24.31 o 
  12   0   2       41.60       38.18     39.91 o 
  13   0   2        2.63        5.21     39.91 o 
 -14   1   2        0.96        5.69     13.41 o 
 -13   1   2       16.74       32.78     15.74 o 
 -12   1   2        4.87       10.00     10.43 o 
 -11   1   2       26.81       19.24     10.85 o 
 -10   1   2       64.86       68.92     14.80 o 
  -9   1   2       16.33       16.80      7.64 o 
  -8   1   2       18.12       18.70      7.38 o 
  -7   1   2      597.16      620.57     30.08 o 
  -6   1   2      102.24      103.07      9.10 o 
  -5   1   2      478.83      421.33     14.34 o 
  -4   1   2      395.37      401.61     13.17 o 
  -3   1   2      549.65      464.12     13.18 o 
  -2   1   2     2315.10     2182.84     50.25 o 
  -1   1   2       96.20       86.93      5.27 o 
   0   1   2     3859.74     3401.19     51.88 o 
   1   1   2     2057.23     1863.60     30.08 o 
   2   1   2       14.08       24.29      4.01 o 
   3   1   2     1681.68     1740.77     87.31 o 
   4   1   2     1950.17     1955.77     76.38 o 
   5   1   2      114.20      133.83     10.22 o 
   6   1   2       33.37       46.74      7.71 o 
   7   1   2        0.02       -1.58      4.55 o 
   8   1   2        5.24        8.09      5.68 o 
   9   1   2        0.00       -0.29      5.81 o 
  10   1   2        0.87        4.23      6.29 o 
  11   1   2       25.78       42.76     17.97 o 
  12   1   2        1.29        4.82     14.67 o 
  13   1   2        0.83       23.04     28.22 o 
 -14   2   2       22.03       30.11     16.76 o 
 -13   2   2        8.26       30.11     14.47 o 
 -12   2   2       35.14       34.43     13.63 o 
 -11   2   2        0.37        0.69      8.88 o 
 -10   2   2       94.19       96.10     16.47 o 
  -9   2   2       30.44       40.82     11.43 o 
  -8   2   2       25.82       29.55      8.83 o 
  -7   2   2       81.62       83.08     10.09 o 
  -6   2   2      534.46      536.33     18.64 o 
  -5   2   2      450.75      444.59     16.87 o 
  -4   2   2      363.16      375.82     14.69 o 
  -3   2   2       22.19       30.49      3.74 o 
  -2   2   2       85.12       83.54      5.60 o 
  -1   2   2     2637.64     2562.86    105.64 o 
   0   2   2     2281.74     1946.28     47.00 o 
   1   2   2     4308.78     4164.80     64.13 o 
   2   2   2     1258.46     1338.06     48.81 o 
   3   2   2      264.97      253.76     11.74 o 
   4   2   2     3861.06     3864.49    162.52 o 
   5   2   2       56.18       57.14      7.28 o 
   6   2   2      348.41      351.63     22.25 o 
   7   2   2       68.49       73.02      9.66 o 
   8   2   2       48.83       39.19      8.01 o 
   9   2   2        4.90        5.28      7.03 o 
  10   2   2       30.94       28.77     11.15 o 
  11   2   2        2.15       12.44     15.07 o 
  12   2   2        3.57       19.64     17.46 o 
  13   2   2        6.50       19.85     18.08 o 
 -14   3   2        5.62       -1.72     18.28 o 
 -13   3   2       29.67       33.06     15.02 o 
 -12   3   2       31.01       26.50     12.87 o 
 -11   3   2        0.02        8.64      9.45 o 
 -10   3   2       11.84       18.04     10.46 o 
  -9   3   2       49.48       51.61     12.51 o 
  -8   3   2       33.97       39.31      9.77 o 
  -7   3   2      133.41      144.14     13.45 o 
  -6   3   2       12.55       15.46      5.62 o 
  -5   3   2     1244.84     1375.15     54.09 o 
  -4   3   2     1073.53     1068.64     26.64 o 
  -3   3   2      811.21      818.97     28.05 o 
  -2   3   2      539.43      503.60     15.50 o 
  -1   3   2      964.91     1012.79     47.74 o 
   0   3   2        4.92        5.56      2.57 o 
   1   3   2     2562.04     2338.64     67.94 o 
   2   3   2      688.36      672.39     22.92 o 
   3   3   2       32.05       47.40      4.89 o 
   4   3   2       54.90       71.97      6.70 o 
   5   3   2       52.93       56.76      7.85 o 
   6   3   2        0.01        1.60      4.18 o 
   7   3   2       28.35       33.12      7.23 o 
   8   3   2      133.96      133.07     14.41 o 
   9   3   2       45.31       49.18     11.07 o 
  10   3   2        1.70       -1.28      8.61 o 
  11   3   2       47.71       34.10     17.89 o 
  12   3   2        1.00       14.22     16.90 o 
  13   3   2        5.70        2.80     17.14 o 
 -13   4   2        1.11       10.82     16.76 o 
 -12   4   2       98.04       81.85     17.94 o 
 -11   4   2       30.02       52.48     14.98 o 
 -10   4   2        9.97        7.16      8.79 o 
  -9   4   2      101.79      125.67     19.91 o 
  -8   4   2      557.03      533.08     23.57 o 
  -7   4   2       38.50       25.32      7.62 o 
  -6   4   2      250.62      276.59     16.44 o 
  -5   4   2      113.70      116.28      8.25 o 
  -4   4   2     3484.38     3756.33    112.46 o 
  -3   4   2      338.83      381.80     14.27 o 
  -2   4   2       63.25       70.78      6.57 o 
  -1   4   2      497.03      514.43     20.39 o 
   0   4   2     1673.77     1628.71     48.47 o 
   1   4   2       74.16       73.84      5.50 o 
   2   4   2     1101.28     1064.37     64.06 o 
   3   4   2       59.98       73.39      7.92 o 
   4   4   2      102.91      110.14      7.23 o 
   5   4   2       19.06       23.92      5.59 o 
   6   4   2       47.48       47.67      8.91 o 
   7   4   2       32.59       32.72      8.67 o 
   8   4   2      172.89      186.15     17.39 o 
   9   4   2        7.09       13.64      7.42 o 
  10   4   2       14.45        1.33      9.10 o 
  11   4   2       19.59       23.17     13.22 o 
  12   4   2        0.00       20.62     18.00 o 
  13   4   2       15.92       28.11     23.32 o 
 -13   5   2        0.80        7.69     17.43 o 
 -12   5   2       24.14       34.73     17.65 o 
 -11   5   2       36.59       33.20     13.04 o 
 -10   5   2        7.04        2.43      7.99 o 
  -9   5   2       45.80       47.91     12.51 o 
  -8   5   2      223.55      226.04     30.71 o 
  -7   5   2       94.56      113.62     13.43 o 
  -6   5   2      113.16      142.55     13.86 o 
  -5   5   2       84.69       95.11      8.97 o 
  -4   5   2      593.03      644.04     17.58 o 
  -3   5   2     3058.24     3384.27    142.02 o 
  -2   5   2     1783.33     1790.00     52.80 o 
  -1   5   2       44.32       39.24      5.37 o 
   0   5   2       49.17       51.75      6.43 o 
   1   5   2       35.56       34.63      4.81 o 
   2   5   2      537.97      498.78     20.12 o 
   3   5   2       17.59       19.59      6.26 o 
   4   5   2     1223.58     1241.30     63.68 o 
   5   5   2       72.42       88.79     10.78 o 
   6   5   2      127.85      116.97     13.00 o 
   7   5   2       62.07       66.15     11.53 o 
   8   5   2       41.33       38.46     10.05 o 
   9   5   2        3.68       -0.48      8.82 o 
  10   5   2       60.88       50.38     16.43 o 
  11   5   2       13.88        4.61     13.38 o 
  12   5   2       29.57       24.96     21.09 o 
  13   5   2        0.48       11.39     20.99 o 
 -13   6   2       23.59       45.47     22.34 o 
 -12   6   2        0.28       -6.65     14.04 o 
 -11   6   2        5.43        9.55     15.19 o 
 -10   6   2      188.09      174.57     27.61 o 
  -9   6   2      179.72      170.62     20.95 o 
  -8   6   2        0.19        1.75      6.46 o 
  -7   6   2      110.07      130.23     14.33 o 
  -6   6   2        1.95        3.14      6.28 o 
  -5   6   2      105.66      107.00     10.39 o 
  -4   6   2       18.58       48.74      8.19 o 
  -3   6   2      285.24      281.35     12.73 o 
  -2   6   2     3669.28     4026.13    159.03 o 
  -1   6   2        0.37        5.93      3.89 o 
   0   6   2     2663.05     2790.68     90.66 o 
   1   6   2     1490.19     1574.89     48.16 o 
   2   6   2      422.43      433.43     22.10 o 
   3   6   2      671.58      652.07     28.18 o 
   4   6   2       47.88       53.84      8.66 o 
   5   6   2      362.95      348.06     17.02 o 
   6   6   2      711.86      696.97     24.96 o 
   7   6   2      218.28      201.31     18.18 o 
   8   6   2      211.26      213.02     21.53 o 
   9   6   2      132.50      124.43     22.90 o 
  10   6   2        5.28        3.10     11.83 o 
  11   6   2        8.40       15.11     14.21 o 
  12   6   2        0.86       -7.23     18.63 o 
 -13   7   2        0.15       -8.26     17.17 o 
 -12   7   2        0.43       -1.59     14.24 o 
 -11   7   2       82.25       81.04     21.38 o 
 -10   7   2        0.01        3.63     14.79 o 
  -9   7   2       40.10       34.65     12.86 o 
  -8   7   2       82.01       75.81     13.38 o 
  -7   7   2      120.85      116.14     14.51 o 
  -6   7   2      506.12      477.81     21.52 o 
  -5   7   2       89.09      116.49     11.52 o 
  -4   7   2      297.25      277.47     17.16 o 
  -3   7   2       52.40       56.19      7.84 o 
  -2   7   2     1080.94     1091.60     47.05 o 
  -1   7   2      149.71      166.44     11.03 o 
   0   7   2      279.00      300.57     12.17 o 
   1   7   2      284.30      303.65     13.75 o 
   2   7   2      252.42      261.93     18.76 o 
   3   7   2        6.90       -0.28      5.63 o 
   4   7   2      138.77      119.11     15.02 o 
   5   7   2      109.41       93.98     13.35 o 
   6   7   2        1.00        2.69      6.06 o 
   7   7   2       70.44       71.02     13.59 o 
   8   7   2       50.00       39.87     11.13 o 
   9   7   2       12.17       17.99     20.40 o 
  10   7   2       86.18       82.23     21.17 o 
  11   7   2       16.00       23.12     14.82 o 
  12   7   2       29.56       49.52     26.47 o 
 -12   8   2        0.02       22.79     17.79 o 
 -11   8   2       27.40       43.43     19.39 o 
 -10   8   2       47.50       42.94     20.12 o 
  -9   8   2      120.22      165.37     22.86 o 
  -8   8   2       32.20       22.97     11.82 o 
  -7   8   2       10.88       23.79      9.38 o 
  -6   8   2       56.48       53.85     10.80 o 
  -5   8   2       21.43       14.16      6.05 o 
  -4   8   2        0.76        2.07      5.00 o 
  -3   8   2      168.04      165.75     12.68 o 
  -2   8   2       18.10       22.36      5.94 o 
  -1   8   2        2.48        5.68      4.25 o 
   0   8   2      135.05      159.46     10.96 o 
   1   8   2      170.56      185.50     12.66 o 
   2   8   2      255.08      270.28     21.08 o 
   3   8   2       16.60       28.58      8.42 o 
   4   8   2       26.17       23.24      7.71 o 
   5   8   2        9.87       11.80      7.09 o 
   6   8   2       42.13       50.29     12.01 o 
   7   8   2        8.15        5.01      7.44 o 
   8   8   2       17.84        9.10      8.71 o 
   9   8   2        8.93       18.05     12.26 o 
  10   8   2       40.43       39.88     15.09 o 
  11   8   2       65.69       85.97     23.07 o 
  12   8   2        0.28       -9.11     20.94 o 
 -12   9   2        1.03        7.35     17.39 o 
 -11   9   2        0.33        2.64     15.91 o 
 -10   9   2       35.42       52.53     26.80 o 
  -9   9   2       44.28       40.87     18.06 o 
  -8   9   2       11.33       -1.01     10.32 o 
  -7   9   2      203.10      205.00     23.35 o 
  -6   9   2       33.81       30.47      9.37 o 
  -5   9   2       81.41       79.97     11.14 o 
  -4   9   2       74.76      109.46     12.11 o 
  -3   9   2        0.20        1.33      4.72 o 
  -2   9   2       66.45       60.76      8.96 o 
  -1   9   2       53.10       71.57      9.31 o 
   0   9   2      122.23      131.87     13.12 o 
   1   9   2       11.54        9.83      6.14 o 
   2   9   2       89.74      118.27     16.83 o 
   3   9   2       10.90       12.81      6.65 o 
   4   9   2        0.03        2.56      6.12 o 
   5   9   2       19.71       25.45      9.57 o 
   6   9   2       18.46       17.38      8.93 o 
   7   9   2        0.20       -1.19      7.25 o 
   8   9   2        2.14        1.66     10.03 o 
   9   9   2       50.16       42.35     15.07 o 
  10   9   2        7.40       24.60     17.97 o 
  11   9   2       11.92        9.17     16.99 o 
 -11  10   2        8.27        8.20     18.15 o 
 -10  10   2        0.49       -1.34     15.64 o 
  -9  10   2        0.02        2.01     12.28 o 
  -8  10   2      143.38      130.66     21.35 o 
  -7  10   2       18.45       20.85     11.57 o 
  -6  10   2       52.45       47.02     13.62 o 
  -5  10   2       14.18        7.10      7.97 o 
  -4  10   2       79.49       82.42     11.11 o 
  -3  10   2       24.42       23.85      7.39 o 
  -2  10   2       81.77      103.10     14.30 o 
  -1  10   2        3.94        3.15      4.70 o 
   0  10   2       42.05       33.46      9.17 o 
   1  10   2       47.22       58.55     11.99 o 
   2  10   2        0.69        7.97      6.65 o 
   3  10   2       40.77       37.96      9.83 o 
   4  10   2        1.93       10.19      8.01 o 
   5  10   2        7.51        1.23      6.73 o 
   6  10   2        7.33       19.00      9.78 o 
   7  10   2       10.44       11.92      9.80 o 
   8  10   2       11.42       33.23     15.65 o 
   9  10   2       29.81       29.53     13.98 o 
  10  10   2        9.60       25.34     15.51 o 
  11  10   2        4.65       18.87     17.29 o 
 -10  11   2       30.35       31.81     22.31 o 
  -9  11   2        0.90       12.60     14.67 o 
  -8  11   2       78.09       68.23     17.53 o 
  -7  11   2       77.18      104.74     19.60 o 
  -6  11   2        0.17        9.17     11.19 o 
  -5  11   2        1.60        2.48      8.78 o 
  -4  11   2      488.90      460.03     23.19 o 
  -3  11   2      159.05      163.93     16.72 o 
  -2  11   2      420.00      397.28     21.44 o 
  -1  11   2       11.42       11.02      7.22 o 
   0  11   2        2.80        5.48      6.04 o 
   1  11   2        3.54        4.40      6.68 o 
   2  11   2       37.04       49.62     12.31 o 
   3  11   2      194.30      225.47     22.99 o 
   4  11   2       19.08       26.31      9.87 o 
   5  11   2       22.76       15.41      9.68 o 
   6  11   2       52.37       77.82     16.59 o 
   7  11   2       44.50       43.59     13.81 o 
   8  11   2       44.51       54.63     18.41 o 
   9  11   2       36.76       36.85     17.25 o 
  10  11   2       21.85       25.19     18.29 o 
 -10  12   2        6.41       12.71     20.70 o 
  -9  12   2        2.26        7.18     14.07 o 
  -8  12   2       13.76       11.19     13.57 o 
  -7  12   2       19.12       34.11     17.48 o 
  -6  12   2        2.49        8.36     13.50 o 
  -5  12   2       35.17       28.24     14.40 o 
  -4  12   2       25.59       30.41     11.18 o 
  -3  12   2       81.35       81.83     15.60 o 
  -2  12   2      106.74      124.56     17.71 o 
  -1  12   2      508.34      447.99     26.40 o 
   0  12   2      102.50       94.64     15.32 o 
   1  12   2      409.36      413.84     28.87 o 
   2  12   2      454.27      429.66     28.64 o 
   3  12   2      122.54      115.66     18.19 o 
   4  12   2        8.27       14.14      9.67 o 
   5  12   2      250.36      255.95     27.24 o 
   6  12   2      112.90      119.63     19.81 o 
   7  12   2        6.20       14.50     10.92 o 
   8  12   2        5.42       15.70     14.27 o 
   9  12   2       71.71       55.06     19.61 o 
  -9  13   2        0.26        9.20     17.48 o 
  -8  13   2        5.30       20.07     17.19 o 
  -7  13   2       12.41       19.68     15.55 o 
  -6  13   2        0.01        2.59     12.37 o 
  -5  13   2       15.66       27.02     16.12 o 
  -4  13   2       26.13       37.48     12.62 o 
  -3  13   2       11.48       12.51     10.52 o 
  -2  13   2       11.66       10.75      9.54 o 
  -1  13   2       60.20       57.43     13.33 o 
   0  13   2        9.90        6.91      8.40 o 
   1  13   2       15.78       20.06      9.96 o 
   2  13   2        0.00       -2.65      7.75 o 
   3  13   2        4.09       12.70      9.54 o 
   4  13   2       98.67      101.33     18.35 o 
   5  13   2        6.27       15.06     11.14 o 
   6  13   2        6.74        9.52     11.15 o 
   7  13   2       62.49       88.49     23.14 o 
   8  13   2        4.26       30.83     17.35 o 
  -7  14   2        0.13        8.23     16.35 o 
  -6  14   2        0.40        0.57     14.19 o 
  -5  14   2        0.08        4.77     19.09 o 
  -4  14   2       13.69       10.42     14.53 o 
  -3  14   2       17.74       24.38     14.08 o 
  -2  14   2       31.29       38.09     14.14 o 
  -1  14   2        1.98        5.78      9.86 o 
   0  14   2       30.54       13.72      9.80 o 
   1  14   2        0.58        4.08      8.81 o 
   2  14   2        9.51       14.18      9.28 o 
   3  14   2       50.16       65.45     15.27 o 
   4  14   2       21.18        4.82      9.98 o 
   5  14   2        4.06        6.98     10.50 o 
   6  14   2        0.06        2.20     11.76 o 
   7  14   2        4.22       16.72     23.17 o 
  -6  15   2        0.55        3.90     19.96 o 
  -5  15   2        0.12      -12.58     17.79 o 
  -4  15   2        2.86        2.60     19.52 o 
  -3  15   2        4.56       -0.22     12.58 o 
  -2  15   2        0.03        1.91     10.55 o 
  -1  15   2       20.69        9.05     11.19 o 
   0  15   2        0.20        7.12     10.63 o 
   1  15   2        0.11       -1.65      8.48 o 
   2  15   2        0.90        4.19      9.57 o 
   3  15   2        0.25        3.92     10.16 o 
   4  15   2        0.14       16.55     11.71 o 
   5  15   2        3.85       15.58     11.80 o 
   6  15   2        9.11       24.76     13.22 o 
  -4  16   2        9.49       10.41     19.52 o 
  -3  16   2       25.64       43.11     19.16 o 
  -2  16   2       27.55       20.26     15.64 o 
  -1  16   2        1.64       -1.12     11.74 o 
   0  16   2        1.46       -0.72     12.09 o 
   1  16   2        0.97        6.63     12.03 o 
   2  16   2        9.40       10.48     12.62 o 
   3  16   2        6.27        2.94     11.41 o 
 -14   1   3        1.42        6.17     15.26 o 
 -13   1   3       17.44       16.54     12.01 o 
 -12   1   3       14.37       18.31     11.18 o 
 -11   1   3      198.56      154.58     21.85 o 
 -10   1   3       35.99       25.52     10.14 o 
  -9   1   3        0.70       -1.18      6.24 o 
  -8   1   3       16.63       15.03      7.62 o 
  -7   1   3        2.26        7.89      5.52 o 
  -6   1   3       64.21       84.80      8.67 o 
  -5   1   3      384.45      419.69     15.29 o 
  -4   1   3       94.60       86.15      9.28 o 
  -3   1   3     1052.57      962.18     22.35 o 
  -2   1   3        9.79        7.93      3.15 o 
  -1   1   3     3471.56     3270.49     38.39 o 
   0   1   3       28.47       32.07      4.81 o 
   1   1   3       13.37       17.60      3.80 o 
   2   1   3     1043.03      975.16     33.38 o 
   3   1   3      675.79      662.92     16.70 o 
   4   1   3        0.01        1.46      3.80 o 
   5   1   3     8778.71     8948.04    451.12 o 
   6   1   3        9.50        5.95      5.12 o 
   7   1   3        5.89        6.74      6.63 o 
   8   1   3        2.32        0.74      5.17 o 
   9   1   3       19.59       20.14      8.66 o 
  10   1   3        1.80       12.56     10.47 o 
  11   1   3       59.21       51.88     19.18 o 
  12   1   3        4.56       -7.05     25.75 o 
  13   1   3        3.58       19.69     29.15 o 
 -13   2   3        0.44        5.41     12.39 o 
 -12   2   3       29.07       21.79     11.89 o 
 -11   2   3       73.75       66.34     18.09 o 
 -10   2   3      147.71      152.14     21.80 o 
  -9   2   3       63.64       58.58     13.26 o 
  -8   2   3        0.06        1.40      6.04 o 
  -7   2   3       14.17        4.70      5.20 o 
  -6   2   3       29.05       30.84      6.52 o 
  -5   2   3       63.68       66.71      8.57 o 
  -4   2   3     1528.20     1625.49     68.22 o 
  -3   2   3      354.28      344.01     11.38 o 
  -2   2   3       59.59       68.12      6.37 o 
  -1   2   3       49.24       52.87      5.41 o 
   0   2   3      521.48      529.34     15.35 o 
   1   2   3      898.88      831.70     28.12 o 
   2   2   3        0.78        0.53      2.50 o 
   3   2   3       32.90       33.65      5.30 o 
   4   2   3      509.98      502.90     25.95 o 
   5   2   3      312.68      313.32     14.09 o 
   6   2   3      217.18      255.19     15.08 o 
   7   2   3      200.82      212.85     15.23 o 
   8   2   3      146.98      140.19     14.56 o 
   9   2   3        0.52        2.64      6.55 o 
  10   2   3       37.62       37.86     10.60 o 
  11   2   3       11.69        9.91     12.08 o 
  12   2   3        0.19       -1.30     37.74 o 
  13   2   3        2.48        5.21     38.18 o 
 -13   3   3       46.41       37.63     15.88 o 
 -12   3   3        0.00        8.27     10.65 o 
 -11   3   3      145.51      155.81     29.05 o 
 -10   3   3       19.63       18.53      9.77 o 
  -9   3   3      363.08      370.48     35.56 o 
  -8   3   3       23.05       25.29      9.51 o 
  -7   3   3        4.35        3.99      4.88 o 
  -6   3   3       21.91       26.40      7.38 o 
  -5   3   3      110.67      141.59     12.29 o 
  -4   3   3      782.37      827.06     31.72 o 
  -3   3   3      110.12      116.07      8.61 o 
  -2   3   3      414.40      426.02     12.89 o 
  -1   3   3      402.10      413.27     24.02 o 
   0   3   3     1390.56     1254.70     25.04 o 
   1   3   3        4.22        3.71      2.94 o 
   2   3   3      130.41      121.62     10.64 o 
   3   3   3      233.76      237.65     10.14 o 
   4   3   3      352.19      370.12     23.91 o 
   5   3   3       72.08       89.69     10.93 o 
   6   3   3      303.44      288.66     21.63 o 
   7   3   3      104.04      103.83     14.87 o 
   8   3   3        8.57        5.54      6.30 o 
   9   3   3       61.58       56.09     11.30 o 
  10   3   3        8.25        6.70      8.66 o 
  11   3   3       19.13       15.13     13.42 o 
  12   3   3        1.07       14.61     18.85 o 
  13   3   3        0.56       29.07     43.82 o 
 -13   4   3        7.85        9.05     13.42 o 
 -12   4   3       20.49       27.04     13.43 o 
 -11   4   3        2.20        4.83     10.03 o 
 -10   4   3      237.98      225.77     27.99 o 
  -9   4   3       75.43       86.10     16.25 o 
  -8   4   3      129.83      137.70     25.92 o 
  -7   4   3       29.63       24.28      7.48 o 
  -6   4   3       65.39       71.20     10.50 o 
  -5   4   3        7.09       16.05      7.24 o 
  -4   4   3      115.53      122.72      9.09 o 
  -3   4   3      251.39      269.56     11.63 o 
  -2   4   3      940.00      985.48     31.62 o 
  -1   4   3      997.89      954.88     22.42 o 
   0   4   3     1326.38     1262.56     36.37 o 
   1   4   3      379.01      380.20     13.42 o 
   2   4   3      208.75      211.82     10.40 o 
   3   4   3      131.90      129.52     13.87 o 
   4   4   3      261.28      269.51     11.38 o 
   5   4   3      653.19      660.74     39.22 o 
   6   4   3       18.38       40.84     17.06 o 
   7   4   3      117.88      128.43     14.10 o 
   8   4   3      136.72      145.10     22.42 o 
   9   4   3        0.84        2.79      8.02 o 
  10   4   3        3.59        1.28     10.60 o 
  11   4   3       34.82       35.74     16.43 o 
  12   4   3       40.61       20.96     21.14 o 
 -13   5   3        5.89        7.47     18.98 o 
 -12   5   3        0.06        5.65     10.99 o 
 -11   5   3       52.67       67.16     17.17 o 
 -10   5   3       57.41       61.78     14.85 o 
  -9   5   3      206.54      235.79     24.55 o 
  -8   5   3        0.04        6.79      8.42 o 
  -7   5   3      104.52       85.73     12.10 o 
  -6   5   3      108.61      107.62     12.95 o 
  -5   5   3      249.59      260.04     22.92 o 
  -4   5   3        8.12       13.98      4.89 o 
  -3   5   3       22.59       32.29      6.00 o 
  -2   5   3       75.41       90.38      8.38 o 
  -1   5   3     1268.60     1433.27     64.93 o 
   0   5   3       92.65       88.75      9.00 o 
   1   5   3        0.52        2.07      3.02 o 
   2   5   3       29.32       38.51      8.25 o 
   3   5   3       62.05       59.72     10.43 o 
   4   5   3       14.40       27.88      7.81 o 
   5   5   3      102.17      110.14     14.45 o 
   6   5   3       68.98       69.36     12.87 o 
   7   5   3       25.86       27.17      9.70 o 
   8   5   3       21.33       17.30      9.26 o 
   9   5   3        8.23       10.26      8.65 o 
  10   5   3        5.18        1.68     11.73 o 
  11   5   3       86.83       86.66     21.74 o 
  12   5   3        9.12        7.22     15.55 o 
 -13   6   3        1.65        5.12     16.56 o 
 -12   6   3        0.42       -0.02     15.40 o 
 -11   6   3       38.29       38.53     15.78 o 
 -10   6   3        0.12        3.23     11.56 o 
  -9   6   3        0.40       11.94      9.80 o 
  -8   6   3       10.45        8.28      7.28 o 
  -7   6   3       15.04       26.09      7.91 o 
  -6   6   3        5.96        6.33      6.38 o 
  -5   6   3        6.08        8.24      5.70 o 
  -4   6   3        7.65        4.84      4.52 o 
  -3   6   3       48.69       45.55      7.26 o 
  -2   6   3       75.29       73.83      8.87 o 
  -1   6   3       24.60       28.46      6.51 o 
   0   6   3      117.61      137.05     10.85 o 
   1   6   3        6.67        5.30      3.64 o 
   2   6   3      245.05      266.87     19.76 o 
   3   6   3      821.07      831.77     55.23 o 
   4   6   3       77.16       90.39     13.37 o 
   5   6   3       36.04       36.76      9.07 o 
   6   6   3       99.64      104.69     14.97 o 
   7   6   3        6.78       11.66      7.58 o 
   8   6   3        6.66       15.44      9.02 o 
   9   6   3        9.38        1.40      8.58 o 
  10   6   3       69.39       60.18     19.21 o 
  11   6   3        0.90        1.90     12.62 o 
  12   6   3        0.00        9.87     15.42 o 
 -12   7   3        0.02        0.42     16.77 o 
 -11   7   3       15.83       -2.32     15.75 o 
 -10   7   3       29.19       17.58     13.23 o 
  -9   7   3       13.83       19.89     11.29 o 
  -8   7   3       38.50       34.19     10.21 o 
  -7   7   3       45.83       45.49      9.98 o 
  -6   7   3      322.42      306.17     19.88 o 
  -5   7   3       21.20       26.43      8.32 o 
  -4   7   3        0.70        8.85      5.27 o 
  -3   7   3      251.44      295.26     14.79 o 
  -2   7   3        0.92        4.66      4.52 o 
  -1   7   3       14.22       17.20      6.01 o 
   0   7   3      222.15      258.88     14.68 o 
   1   7   3      875.23      903.37     39.64 o 
   2   7   3       15.26       15.87      7.03 o 
   3   7   3      121.15      122.40     14.70 o 
   4   7   3       53.62       66.74     11.85 o 
   5   7   3       71.48       58.30     12.06 o 
   6   7   3       27.24       24.02      8.77 o 
   7   7   3        0.21        6.35      7.77 o 
   8   7   3       44.10       39.17     11.93 o 
   9   7   3       23.60       17.28      9.96 o 
  10   7   3       37.52       25.24     14.67 o 
  11   7   3        9.13       20.63     15.97 o 
  12   7   3        6.40        4.11     16.73 o 
 -12   8   3        3.32        1.58     17.46 o 
 -11   8   3        0.42        1.02     16.74 o 
 -10   8   3        0.58        2.90     16.47 o 
  -9   8   3       32.14       35.73     13.78 o 
  -8   8   3       58.86       66.52     13.33 o 
  -7   8   3       13.15       13.03      7.79 o 
  -6   8   3        5.10        4.53      6.56 o 
  -5   8   3       12.23        6.27      7.38 o 
  -4   8   3       39.44       46.83      8.37 o 
  -3   8   3      129.26      155.62     12.86 o 
  -2   8   3       10.43       17.48      6.34 o 
  -1   8   3      108.96      132.30     12.75 o 
   0   8   3      133.82      125.34     12.15 o 
   1   8   3       62.27       62.54     11.38 o 
   2   8   3        7.20        8.20      5.89 o 
   3   8   3       28.35       35.97      9.40 o 
   4   8   3        6.99        9.61      6.25 o 
   5   8   3        0.00        4.06      6.57 o 
   6   8   3       15.87       15.58      8.56 o 
   7   8   3       13.62       10.44      8.34 o 
   8   8   3       20.88       16.02     10.60 o 
   9   8   3        0.07       13.11     12.21 o 
  10   8   3        9.83       -1.33     11.60 o 
  11   8   3        0.05        0.17     14.54 o 
 -11   9   3       16.45       13.73     16.63 o 
 -10   9   3        4.66       28.32     18.34 o 
  -9   9   3       21.83       35.77     18.45 o 
  -8   9   3        0.16        6.34     10.30 o 
  -7   9   3        3.56        6.99      7.87 o 
  -6   9   3       30.98       24.39      9.89 o 
  -5   9   3       23.72       33.07     10.08 o 
  -4   9   3      377.33      375.55     20.87 o 
  -3   9   3      140.86      125.85     13.97 o 
  -2   9   3       50.13       66.32     10.69 o 
  -1   9   3      308.10      301.89     18.39 o 
   0   9   3      132.29      139.86     16.83 o 
   1   9   3        1.46       -1.18      5.25 o 
   2   9   3       45.18       48.76     10.52 o 
   3   9   3       98.14       86.21     15.94 o 
   4   9   3       99.72      111.55     16.38 o 
   5   9   3        0.02        3.67      8.27 o 
   6   9   3       28.45       32.91     11.45 o 
   7   9   3        2.01        1.52      8.04 o 
   8   9   3        4.48        5.92      9.30 o 
   9   9   3        0.04       -1.10     13.12 o 
  10   9   3       37.45       58.71     21.45 o 
  11   9   3        3.32        6.98     16.12 o 
 -11  10   3        0.46       -1.84     18.30 o 
 -10  10   3        0.01        2.89     17.42 o 
  -9  10   3       14.44       26.71     18.38 o 
  -8  10   3       20.21       35.43     14.20 o 
  -7  10   3      138.17      144.82     17.90 o 
  -6  10   3        2.79        2.58      8.73 o 
  -5  10   3      382.12      351.65     30.75 o 
  -4  10   3        8.10       10.20      7.12 o 
  -3  10   3      127.80      118.52     14.33 o 
  -2  10   3      522.32      490.56     25.67 o 
  -1  10   3       42.89       39.53      9.83 o 
   0  10   3       17.20       25.25      8.70 o 
   1  10   3       48.41       46.87     11.21 o 
   2  10   3       40.80       38.72     10.16 o 
   3  10   3        7.20       19.19      8.61 o 
   4  10   3        1.04        2.14      6.83 o 
   5  10   3        3.09       -0.41      8.46 o 
   6  10   3        2.76       -1.27      8.44 o 
   7  10   3        0.20       -3.84      8.42 o 
   8  10   3        6.29       11.44     10.08 o 
   9  10   3       78.66       75.08     20.76 o 
  10  10   3        0.08       10.60     14.95 o 
 -10  11   3        4.68       16.71     19.03 o 
  -9  11   3        0.26        4.92     14.50 o 
  -8  11   3        2.03       -3.46     11.83 o 
  -7  11   3       14.17       29.24     14.84 o 
  -6  11   3       10.34       45.27     17.09 o 
  -5  11   3      323.55      293.57     29.77 o 
  -4  11   3       49.44       37.64     11.62 o 
  -3  11   3       49.68       75.92     12.75 o 
  -2  11   3      527.73      462.06     34.74 o 
  -1  11   3       19.22       33.14     10.99 o 
   0  11   3        0.54        5.91      6.98 o 
   1  11   3      132.22      153.47     19.49 o 
   2  11   3      112.28      140.76     18.80 o 
   3  11   3        0.12        0.72      7.93 o 
   4  11   3      138.83      163.22     21.45 o 
   5  11   3       83.10       72.69     16.12 o 
   6  11   3       19.24       13.98     10.33 o 
   7  11   3        0.38        3.78      9.92 o 
   8  11   3      132.94      112.61     20.64 o 
   9  11   3        1.34       10.80     15.48 o 
  -9  12   3        4.91       -0.76     13.82 o 
  -8  12   3       22.05       52.21     35.52 o 
  -7  12   3       36.81       32.75     16.69 o 
  -6  12   3       17.17        5.35     12.57 o 
  -5  12   3        1.64        1.04     12.42 o 
  -4  12   3       25.80       40.17     12.74 o 
  -3  12   3        0.03       -4.68      7.69 o 
  -2  12   3       29.84       12.14      9.44 o 
  -1  12   3      207.14      177.64     21.20 o 
   0  12   3      362.98      323.62     32.72 o 
   1  12   3      283.55      321.50     33.08 o 
   2  12   3       12.38       18.35      9.90 o 
   3  12   3      154.80      154.74     20.91 o 
   4  12   3       20.01       15.01      9.10 o 
   5  12   3       92.69       84.27     16.30 o 
   6  12   3       12.66       21.33     10.91 o 
   7  12   3       25.90       28.04     13.81 o 
   8  12   3        0.46        1.69     14.53 o 
  -8  13   3        2.39       13.00     15.71 o 
  -7  13   3       23.55       22.64     16.24 o 
  -6  13   3        7.03       17.26     14.72 o 
  -5  13   3       10.49       22.13     21.26 o 
  -4  13   3       14.07       -3.20     12.60 o 
  -3  13   3       47.99       43.04     13.08 o 
  -2  13   3        7.72        1.49      8.30 o 
  -1  13   3        0.05       -6.31      8.32 o 
   0  13   3      147.43      186.64     32.59 o 
   1  13   3        2.81        5.22      7.84 o 
   2  13   3      198.43      172.10     26.19 o 
   3  13   3       10.06        6.62      9.46 o 
   4  13   3      145.58      133.56     20.86 o 
   5  13   3       67.91       40.18     12.75 o 
   6  13   3        4.95       14.13     11.73 o 
   7  13   3       26.54       43.82     15.49 o 
  -7  14   3        2.86       24.16     23.24 o 
  -6  14   3       15.40       25.49     20.47 o 
  -5  14   3        3.65        1.74     20.39 o 
  -4  14   3       48.15       30.51     19.77 o 
  -3  14   3        9.39        5.18     11.02 o 
  -2  14   3        9.35        8.68     10.26 o 
  -1  14   3       40.34       32.53     11.95 o 
   0  14   3       30.38       35.45     12.15 o 
   1  14   3       84.52       75.40     16.05 o 
   2  14   3       28.13       39.25     12.01 o 
   3  14   3       38.82       35.52     12.34 o 
   4  14   3        2.26        3.29      9.61 o 
   5  14   3       54.97       68.80     17.45 o 
   6  14   3        0.12        6.32     12.16 o 
  -5  15   3        0.38        7.81     22.99 o 
  -4  15   3        3.56        4.44     17.41 o 
  -3  15   3       11.32       12.97     16.80 o 
  -2  15   3        9.83       19.34     12.60 o 
  -1  15   3        2.98       -2.81      9.46 o 
   0  15   3       48.34       50.39     14.61 o 
   1  15   3       17.41       14.35     10.97 o 
   2  15   3        0.38        7.37      9.96 o 
   3  15   3        6.31        6.63     10.35 o 
   4  15   3        1.01        7.02     11.03 o 
   5  15   3        9.84       23.44     13.01 o 
  -3  16   3        0.03        0.00     20.82 o 
  -2  16   3        0.01        4.37     13.88 o 
  -1  16   3        0.07        7.42     13.49 o 
   0  16   3        3.59       16.02     13.45 o 
   1  16   3       15.12       17.07     12.59 o 
   2  16   3        0.21       -3.45     11.24 o 
 -13   0   4       90.94       92.67     29.60 o 
 -12   0   4      133.97      125.99     30.95 o 
 -11   0   4        9.09        2.92     10.86 o 
 -10   0   4      409.27      400.57     48.16 o 
  -9   0   4      285.37      304.59     45.12 o 
  -8   0   4        0.12       -0.38      8.11 o 
  -7   0   4       39.23       54.93     16.31 o 
  -6   0   4       23.69       15.62     10.11 o 
  -5   0   4      142.79      128.53     11.94 o 
  -4   0   4      803.99      702.02     25.24 o 
  -3   0   4      791.63      799.33     35.23 o 
  -2   0   4       19.32       23.48      6.80 o 
  -1   0   4      354.25      316.71     18.92 o 
   0   0   4       13.87       18.03      5.84 o 
   1   0   4       12.49       17.92      6.44 o 
   2   0   4      194.43      231.12     16.47 o 
   3   0   4      215.16      213.06     17.01 o 
   4   0   4     8344.91     8629.70    599.23 o 
   5   0   4      127.86      150.36     21.72 o 
   6   0   4       41.97       79.72     14.31 o 
   7   0   4      318.35      322.15     30.73 o 
   8   0   4      979.52      905.16     48.36 o 
   9   0   4        5.02       16.92     26.90 o 
  10   0   4       64.08       77.93     26.68 o 
  11   0   4        7.68        8.07     16.09 o 
  12   0   4       54.72       26.46     39.48 o 
 -13   1   4        2.41       12.22     12.76 o 
 -12   1   4        0.99       13.49     11.16 o 
 -11   1   4       51.72       52.82     13.74 o 
 -10   1   4       18.70       17.37     10.44 o 
  -9   1   4      140.82      138.93     18.53 o 
  -8   1   4      181.68      144.98     21.29 o 
  -7   1   4        1.43        1.99      5.24 o 
  -6   1   4      223.43      274.02     27.50 o 
  -5   1   4        8.41        9.99      3.94 o 
  -4   1   4       35.87       41.24      6.03 o 
  -3   1   4      216.87      201.88     10.75 o 
  -2   1   4       15.70        9.05      3.97 o 
  -1   1   4      918.69      880.02     21.97 o 
   0   1   4       70.63       65.47      7.09 o 
   1   1   4       52.17       59.34      6.82 o 
   2   1   4     1104.01      969.45     26.22 o 
   3   1   4      890.35      840.58     51.09 o 
   4   1   4      267.37      284.64     14.32 o 
   5   1   4      304.86      318.25     20.31 o 
   6   1   4       54.83       69.28      9.18 o 
   7   1   4       31.01       43.47      8.22 o 
   8   1   4        5.14       -2.07      7.14 o 
   9   1   4       11.68       16.87      8.36 o 
  10   1   4        1.87        7.17      9.88 o 
  11   1   4       14.61       23.01     15.11 o 
  12   1   4        0.22       -3.90     36.88 o 
 -13   2   4        1.96        5.14     13.09 o 
 -12   2   4       11.66       18.49     12.56 o 
 -11   2   4       79.98       75.64     16.75 o 
 -10   2   4       70.98       63.52     15.68 o 
  -9   2   4        1.84       -3.79      6.48 o 
  -8   2   4      452.90      443.98     27.68 o 
  -7   2   4      105.22      120.45     16.51 o 
  -6   2   4       74.36       70.32      9.48 o 
  -5   2   4      100.81      113.20     11.55 o 
  -4   2   4      654.40      649.11     24.38 o 
  -3   2   4      131.17      143.74     11.91 o 
  -2   2   4      366.26      358.12     12.98 o 
  -1   2   4      100.10      121.48      9.15 o 
   0   2   4        4.19        3.34      3.37 o 
   1   2   4      166.16      164.40     10.97 o 
   2   2   4       16.35       18.10      4.59 o 
   3   2   4      296.13      300.56     16.46 o 
   4   2   4      376.69      389.29     24.32 o 
   5   2   4       40.51       40.67      7.61 o 
   6   2   4      302.77      318.63     21.63 o 
   7   2   4       26.08       17.31      7.44 o 
   8   2   4      151.70      191.55     21.92 o 
   9   2   4       44.71       32.26     10.93 o 
  10   2   4        0.75        5.24      8.17 o 
  11   2   4        1.76        0.53     16.02 o 
  12   2   4        0.03       14.30     19.98 o 
 -13   3   4        6.36       13.78     14.17 o 
 -12   3   4       18.13       20.86     12.47 o 
 -11   3   4       17.85        8.61     12.96 o 
 -10   3   4       66.87       57.07     15.76 o 
  -9   3   4        5.63       -1.95      7.61 o 
  -8   3   4       26.44       29.16     10.78 o 
  -7   3   4      277.58      314.16     33.25 o 
  -6   3   4       59.88       77.49     10.56 o 
  -5   3   4        6.08        8.97      5.55 o 
  -4   3   4        0.02        0.38      3.41 o 
  -3   3   4      860.68      996.24     27.13 o 
  -2   3   4      635.90      663.57     22.57 o 
  -1   3   4      691.36      682.78     18.42 o 
   0   3   4        6.99        8.97      4.19 o 
   1   3   4      266.82      257.01     13.51 o 
   2   3   4        1.50        1.92      3.91 o 
   3   3   4      371.89      395.58     15.03 o 
   4   3   4      155.55      174.21     13.81 o 
   5   3   4       77.16       65.22      9.83 o 
   6   3   4       32.08       26.90      8.66 o 
   7   3   4        5.00        4.62      6.73 o 
   8   3   4        1.27        1.79      5.93 o 
   9   3   4       10.57        0.63      6.56 o 
  10   3   4       12.79       15.29      9.51 o 
  11   3   4        4.80       -4.28     12.24 o 
  12   3   4        1.77        0.74     19.18 o 
 -13   4   4        1.07       10.19     13.34 o 
 -12   4   4        2.73       -9.33     10.31 o 
 -11   4   4        3.32        1.86     10.66 o 
 -10   4   4      162.62      160.44     22.78 o 
  -9   4   4       70.07      117.82     19.49 o 
  -8   4   4       81.21       91.43     16.32 o 
  -7   4   4      301.84      336.94     25.66 o 
  -6   4   4      609.53      574.24     27.88 o 
  -5   4   4       33.95       37.84      8.19 o 
  -4   4   4      189.95      238.56     13.01 o 
  -3   4   4       31.16       38.23      6.41 o 
  -2   4   4      478.24      500.22     19.47 o 
  -1   4   4      198.25      186.24     12.84 o 
   0   4   4        2.14        2.84      3.90 o 
   1   4   4       71.17       80.77      9.11 o 
   2   4   4       14.19       18.21      5.38 o 
   3   4   4       14.53       12.23      6.73 o 
   4   4   4      333.30      329.08     21.19 o 
   5   4   4       25.60       26.73      8.39 o 
   6   4   4        0.09        0.87      5.99 o 
   7   4   4        3.46        4.48      6.74 o 
   8   4   4       12.59       11.04      6.34 o 
   9   4   4        5.75       15.32     14.53 o 
  10   4   4       38.16       35.22     11.29 o 
  11   4   4        0.04        5.44     12.04 o 
  12   4   4        7.57       20.83     17.40 o 
 -13   5   4        1.33       -4.83     14.10 o 
 -12   5   4        6.42       14.89     11.32 o 
 -11   5   4       34.96       37.90     14.90 o 
 -10   5   4       45.81       53.94     15.00 o 
  -9   5   4       78.28       65.52     16.33 o 
  -8   5   4        3.82       11.31      9.48 o 
  -7   5   4      419.69      376.17     21.05 o 
  -6   5   4      610.17      533.60     26.29 o 
  -5   5   4        0.49        4.23      5.25 o 
  -4   5   4      274.89      275.50     15.16 o 
  -3   5   4       38.22       45.57      7.17 o 
  -2   5   4       16.45       10.69      4.24 o 
  -1   5   4     1231.29     1241.73     41.94 o 
   0   5   4      334.20      340.37     15.31 o 
   1   5   4       11.79       10.03      4.69 o 
   2   5   4        0.07        1.33      4.64 o 
   3   5   4       12.84        8.34      4.94 o 
   4   5   4        9.73        9.45      5.61 o 
   5   5   4       55.95       69.91     13.25 o 
   6   5   4      185.16      196.05     22.99 o 
   7   5   4       26.89       17.24      8.40 o 
   8   5   4        5.45       -0.39      6.86 o 
   9   5   4        4.08        2.30      7.16 o 
  10   5   4       33.45       25.67      9.54 o 
  11   5   4        5.08       -9.19     12.64 o 
  12   5   4        0.90       -2.21     14.81 o 
 -12   6   4       12.02        7.17     12.85 o 
 -11   6   4        0.66        4.73     13.20 o 
 -10   6   4       45.69       71.41     17.85 o 
  -9   6   4       23.91       25.69     13.05 o 
  -8   6   4      114.07      112.63     18.82 o 
  -7   6   4      118.54      113.56     14.60 o 
  -6   6   4        6.92        8.21      6.38 o 
  -5   6   4      299.43      281.15     19.10 o 
  -4   6   4      131.92      150.61     12.79 o 
  -3   6   4      283.25      263.56     14.11 o 
  -2   6   4       14.71       18.59      6.01 o 
  -1   6   4      260.56      248.82     15.77 o 
   0   6   4      696.47      689.32     28.67 o 
   1   6   4      240.82      230.33     19.80 o 
   2   6   4      745.68      721.95     29.20 o 
   3   6   4      203.45      211.06     20.18 o 
   4   6   4      115.17      116.41     15.63 o 
   5   6   4       93.21       94.66     17.28 o 
   6   6   4        6.36        6.87      7.78 o 
   7   6   4        2.96        3.42      8.23 o 
   8   6   4      148.93      147.70     24.73 o 
   9   6   4       10.25        4.22      8.26 o 
  10   6   4        9.71       -0.28      8.74 o 
  11   6   4        6.67        6.52     14.24 o 
 -12   7   4       10.07        4.15     16.34 o 
 -11   7   4        0.19       -3.56     11.68 o 
 -10   7   4        9.30        2.18     11.45 o 
  -9   7   4      129.58      121.30     22.70 o 
  -8   7   4        6.04        8.96      9.72 o 
  -7   7   4      153.63      152.15     17.26 o 
  -6   7   4      117.52       93.07     13.62 o 
  -5   7   4       10.71       15.02      6.69 o 
  -4   7   4      676.84      635.68     27.99 o 
  -3   7   4       36.36       44.70      8.72 o 
  -2   7   4       57.75       68.20     10.13 o 
  -1   7   4       81.93      103.76     11.70 o 
   0   7   4      349.23      319.46     22.14 o 
   1   7   4        0.14        1.81      5.37 o 
   2   7   4       78.17       84.25     13.33 o 
   3   7   4      139.50      151.36     17.72 o 
   4   7   4       58.38       61.16     17.84 o 
   5   7   4       52.82       28.97      9.41 o 
   6   7   4        3.05       -0.32      6.85 o 
   7   7   4       11.27        5.74      8.85 o 
   8   7   4        0.34       -2.51      9.05 o 
   9   7   4        2.95        3.84      9.40 o 
  10   7   4        6.17        7.18     13.80 o 
  11   7   4       10.65       13.62     17.34 o 
 -11   8   4        0.01       -7.37     15.83 o 
 -10   8   4        0.23       -4.53     11.41 o 
  -9   8   4       36.92       59.45     18.73 o 
  -8   8   4       63.11       66.38     16.36 o 
  -7   8   4      101.75       93.61     14.38 o 
  -6   8   4      112.12      100.44     13.80 o 
  -5   8   4       39.10       42.82     12.59 o 
  -4   8   4       19.03       14.67      8.37 o 
  -3   8   4      214.85      203.36     16.87 o 
  -2   8   4        0.51        0.90      5.24 o 
  -1   8   4      105.08       92.16     14.01 o 
   0   8   4       24.16       14.67      7.32 o 
   1   8   4        0.52        3.68      5.71 o 
   2   8   4       31.33       27.57      8.97 o 
   3   8   4        3.66        2.62      5.91 o 
   4   8   4      181.23      145.66     19.04 o 
   5   8   4        0.68        1.91      7.29 o 
   6   8   4        0.86        6.16      8.28 o 
   7   8   4        3.63        5.14      9.78 o 
   8   8   4       13.34        6.82      9.73 o 
   9   8   4        4.42        5.96     10.80 o 
  10   8   4        6.99        0.65     14.00 o 
 -11   9   4        1.58        7.77     16.22 o 
 -10   9   4        0.01        4.77     18.62 o 
  -9   9   4       12.75       10.41     11.58 o 
  -8   9   4       26.01       34.82     13.29 o 
  -7   9   4       11.80        3.33     11.35 o 
  -6   9   4       37.63       58.48     14.28 o 
  -5   9   4       70.95       40.76     13.28 o 
  -4   9   4      142.62      127.93     17.67 o 
  -3   9   4        7.88       15.34      6.82 o 
  -2   9   4      227.11      262.50     21.80 o 
  -1   9   4       25.91       30.92     13.46 o 
   0   9   4      117.20       89.43     14.46 o 
   1   9   4       15.25       19.47      8.51 o 
   2   9   4       88.40       82.57     14.56 o 
   3   9   4       26.52       45.31     11.72 o 
   4   9   4       10.40        8.28      7.22 o 
   5   9   4        0.73        1.38      7.68 o 
   6   9   4        7.65        3.24      8.98 o 
   7   9   4        4.98       -0.30      8.64 o 
   8   9   4        4.27        3.35      9.50 o 
   9   9   4        0.39        2.43     10.54 o 
  10   9   4        0.52       16.01     17.92 o 
 -10  10   4        3.83       13.70     20.40 o 
  -9  10   4       18.91       33.88     25.60 o 
  -8  10   4       62.03       53.84     17.96 o 
  -7  10   4        4.25       17.82     11.28 o 
  -6  10   4       41.96       20.29     10.82 o 
  -5  10   4       55.57       33.41     13.07 o 
  -4  10   4      207.90      143.82     18.41 o 
  -3  10   4       32.67       56.21     12.52 o 
  -2  10   4       20.61       19.52      8.88 o 
  -1  10   4        9.37        6.93      7.69 o 
   0  10   4       73.67      102.09     16.31 o 
   1  10   4      287.38      316.95     27.05 o 
   2  10   4        1.42        1.74      6.88 o 
   3  10   4        3.14        6.70      7.25 o 
   4  10   4       14.93       25.26      9.99 o 
   5  10   4        0.05        1.38      7.60 o 
   6  10   4        4.61        8.11      9.39 o 
   7  10   4        3.81        6.75      9.27 o 
   8  10   4        6.62        7.57     11.57 o 
   9  10   4       14.00       18.29     17.77 o 
  -9  11   4       13.95       23.38     22.66 o 
  -8  11   4       29.98       40.30     18.00 o 
  -7  11   4       57.62       69.00     16.95 o 
  -6  11   4      118.13      103.51     19.50 o 
  -5  11   4        0.37       -3.60      9.30 o 
  -4  11   4       16.41       20.44     12.49 o 
  -3  11   4        4.22        7.58      8.86 o 
  -2  11   4      123.06      108.82     17.20 o 
  -1  11   4       12.04        7.76      8.68 o 
   0  11   4       65.49       76.73     15.01 o 
   1  11   4       38.10       29.71     11.58 o 
   2  11   4       77.50       71.50     14.79 o 
   3  11   4       24.66       47.82     13.68 o 
   4  11   4      201.44      237.99     44.40 o 
   5  11   4       64.32       64.61     15.47 o 
   6  11   4       17.16       18.46     11.76 o 
   7  11   4        5.81        7.76     10.44 o 
   8  11   4       32.57       34.02     14.87 o 
  -9  12   4       14.85       38.07     27.03 o 
  -8  12   4        1.08       15.12     14.68 o 
  -7  12   4        2.77       12.25     13.47 o 
  -6  12   4       25.16        7.05     12.25 o 
  -5  12   4       15.78       23.89     17.38 o 
  -4  12   4       44.22       43.02     14.88 o 
  -3  12   4       17.69       11.10     11.80 o 
  -2  12   4       13.46        5.17      8.68 o 
  -1  12   4        2.98        5.67      8.31 o 
   0  12   4        1.39        0.59      7.23 o 
   1  12   4       89.50      113.04     18.76 o 
   2  12   4       63.75       73.11     15.38 o 
   3  12   4       16.35       12.75      9.27 o 
   4  12   4       96.22      103.97     18.57 o 
   5  12   4       95.24       84.27     16.83 o 
   6  12   4        6.32       16.56     12.17 o 
   7  12   4      155.26      146.05     24.14 o 
   8  12   4       61.72       69.38     18.69 o 
  -8  13   4        2.51       -3.72     14.34 o 
  -7  13   4        5.00        1.59     13.39 o 
  -6  13   4        5.63        7.11     18.65 o 
  -5  13   4        1.87       -2.17     17.79 o 
  -4  13   4        1.61       11.21     12.41 o 
  -3  13   4        2.16        8.20     12.25 o 
  -2  13   4        9.00        5.47      9.44 o 
  -1  13   4        1.49       -5.01      8.42 o 
   0  13   4        3.29       -5.30      8.45 o 
   1  13   4       37.70       54.51     16.01 o 
   2  13   4        3.89        9.92      9.64 o 
   3  13   4        3.35       -5.33      8.66 o 
   4  13   4        1.08       -1.46      9.23 o 
   5  13   4        1.87       14.92     11.63 o 
   6  13   4       13.65       22.56     12.93 o 
   7  13   4       16.66       20.71     13.94 o 
  -6  14   4        0.38        0.52     18.16 o 
  -5  14   4        0.24        6.07     21.26 o 
  -4  14   4        0.00        3.85     14.91 o 
  -3  14   4       11.41       14.54     14.02 o 
  -2  14   4        3.99        5.44     10.28 o 
  -1  14   4        6.31        0.58     10.27 o 
   0  14   4       12.15       22.57     12.08 o 
   1  14   4        0.06        7.97      9.53 o 
   2  14   4        1.78       10.35     11.11 o 
   3  14   4        5.85        9.38     10.98 o 
   4  14   4        4.27        4.23     11.59 o 
   5  14   4       50.13       44.98     15.59 o 
  -4  15   4        4.75       14.58     18.28 o 
  -3  15   4        0.60        7.89     16.70 o 
  -2  15   4        1.77        2.04     13.54 o 
  -1  15   4        6.69        2.15     11.02 o 
   0  15   4       13.63       13.02     11.33 o 
   1  15   4        3.95        6.89     11.12 o 
   2  15   4       14.50       10.96     12.81 o 
   3  15   4        1.47        4.53     10.99 o 
 -13   1   5        0.67       19.22     14.00 o 
 -12   1   5        0.26        7.59     11.52 o 
 -11   1   5        3.31       -1.74      8.90 o 
 -10   1   5        7.60        3.64      8.52 o 
  -9   1   5      421.32      341.19     29.20 o 
  -8   1   5       22.03       25.28      9.62 o 
  -7   1   5        5.99        5.56      7.40 o 
  -6   1   5        2.06       -0.39      5.25 o 
  -5   1   5        1.76       13.13      5.89 o 
  -4   1   5        0.15       -0.11      3.72 o 
  -3   1   5      207.21      211.07     12.37 o 
  -2   1   5      101.23      119.91     11.34 o 
  -1   1   5      220.07      245.37     14.97 o 
   0   1   5      565.36      538.47     17.49 o 
   1   1   5      657.15      655.45     19.29 o 
   2   1   5       26.79       25.55      6.26 o 
   3   1   5        2.08        2.15      4.52 o 
   4   1   5       25.52       30.10      6.54 o 
   5   1   5      128.10      156.07     13.16 o 
   6   1   5        6.93        9.48      6.68 o 
   7   1   5     1583.16     1564.72    106.51 o 
   8   1   5       10.29        1.39      9.01 o 
   9   1   5        0.97       -1.67      7.67 o 
  10   1   5        3.75       -0.46      8.56 o 
  11   1   5       14.11       13.45     21.26 o 
 -13   2   5        0.15        5.93     14.34 o 
 -12   2   5       11.17       14.60     13.26 o 
 -11   2   5        2.87        0.03      8.29 o 
 -10   2   5        0.29        2.88      8.44 o 
  -9   2   5       94.24       81.11     16.50 o 
  -8   2   5      369.88      367.69     34.25 o 
  -7   2   5        3.91        1.31      6.97 o 
  -6   2   5       63.54       77.51     13.34 o 
  -5   2   5        5.74        6.29      5.88 o 
  -4   2   5       34.54       23.34      6.87 o 
  -3   2   5      251.87      266.66     14.58 o 
  -2   2   5      205.58      204.63     13.04 o 
  -1   2   5        6.14       11.73      5.00 o 
   0   2   5      229.39      222.82     14.83 o 
   1   2   5      535.92      534.39     21.26 o 
   2   2   5       34.45       52.15      8.20 o 
   3   2   5        8.88       12.98      5.29 o 
   4   2   5       41.27       44.74      8.10 o 
   5   2   5      139.68      132.83     18.58 o 
   6   2   5      178.31      197.62     28.66 o 
   7   2   5        3.59        0.88      5.20 o 
   8   2   5        3.66        4.54      6.13 o 
   9   2   5       47.54       23.17     11.16 o 
  10   2   5        3.58        8.14      9.19 o 
  11   2   5        1.54       12.18     12.35 o 
 -12   3   5        0.52        3.29     11.13 o 
 -11   3   5       12.25        8.59     10.27 o 
 -10   3   5        6.73       12.14     17.09 o 
  -9   3   5       34.26       31.48     11.72 o 
  -8   3   5        9.26       16.44      9.71 o 
  -7   3   5      810.17      788.64     34.12 o 
  -6   3   5        0.44        7.33      7.33 o 
  -5   3   5      190.85      195.54     16.02 o 
  -4   3   5       11.23       20.01      5.21 o 
  -3   3   5        9.20       13.25      5.38 o 
  -2   3   5      802.50      828.87     26.17 o 
  -1   3   5      410.35      359.72     17.72 o 
   0   3   5       17.69       28.70      6.37 o 
   1   3   5      114.53      108.52     15.51 o 
   2   3   5        7.01       16.76      6.92 o 
   3   3   5       58.24       61.03      9.23 o 
   4   3   5       63.28       69.32     11.82 o 
   5   3   5       30.96       33.16      9.84 o 
   6   3   5      105.87      101.37     18.52 o 
   7   3   5       40.31       34.95     11.01 o 
   8   3   5       24.54       12.71      7.66 o 
   9   3   5       27.06       20.43     10.07 o 
  10   3   5        2.60        2.66      7.42 o 
  11   3   5        5.72       11.11     10.73 o 
 -12   4   5        5.58       11.89     12.70 o 
 -11   4   5        1.12       -0.31     12.43 o 
 -10   4   5        6.84        9.10     11.54 o 
  -9   4   5       11.81       23.04     11.30 o 
  -8   4   5       67.68       66.93     15.03 o 
  -7   4   5      129.82      131.44     17.97 o 
  -6   4   5      257.75      247.39     31.94 o 
  -5   4   5        5.48        4.56      5.23 o 
  -4   4   5      111.38      116.35     12.59 o 
  -3   4   5      219.69      215.15     13.29 o 
  -2   4   5      132.84      138.10     12.35 o 
  -1   4   5      305.68      296.63     18.64 o 
   0   4   5      505.01      466.43     22.47 o 
   1   4   5       79.06       95.88     11.33 o 
   2   4   5      574.02      559.36     42.31 o 
   3   4   5        0.88        1.19      4.65 o 
   4   4   5        9.94        6.20      6.03 o 
   5   4   5        4.87        7.35      7.56 o 
   6   4   5        1.30        5.06      8.21 o 
   7   4   5       30.74       28.69     13.07 o 
   8   4   5        1.94        4.29      6.43 o 
   9   4   5       21.99       14.80      8.89 o 
  10   4   5        5.04        2.08      6.08 o 
  11   4   5        0.02       -0.41      8.13 o 
 -12   5   5        3.65       12.46     13.63 o 
 -11   5   5       10.88       12.13     12.88 o 
 -10   5   5        5.58       10.47     13.06 o 
  -9   5   5       46.41       67.98     15.83 o 
  -8   5   5       10.16        4.68      9.21 o 
  -7   5   5       70.80       62.66     13.97 o 
  -6   5   5        0.24        4.02      6.25 o 
  -5   5   5       47.50       51.91     11.12 o 
  -4   5   5      221.75      200.10     18.32 o 
  -3   5   5      417.53      435.34     24.84 o 
  -2   5   5        1.92       11.02      5.84 o 
  -1   5   5      103.86      101.26     11.83 o 
   0   5   5       33.44       31.15      7.35 o 
   1   5   5      335.22      350.08     21.42 o 
   2   5   5       33.07       49.04     10.39 o 
   3   5   5        2.17        6.45      5.48 o 
   4   5   5        0.37       -5.57      6.02 o 
   5   5   5        5.17       15.65      8.14 o 
   6   5   5       16.56       16.77      8.66 o 
   7   5   5       50.37       45.75     12.91 o 
   8   5   5        0.22        2.40      6.46 o 
   9   5   5        5.89        3.42      4.89 o 
  10   5   5        5.32        9.54      9.27 o 
  11   5   5        2.33       -0.13     14.07 o 
 -12   6   5        0.02        4.88     14.63 o 
 -11   6   5        0.00        2.95     12.78 o 
 -10   6   5        1.66       -4.29     11.39 o 
  -9   6   5       92.89       98.36     19.53 o 
  -8   6   5       18.51       29.23     12.59 o 
  -7   6   5        8.75        7.33      9.61 o 
  -6   6   5       13.82       17.25      7.62 o 
  -5   6   5       24.37       23.76      8.54 o 
  -4   6   5       12.82       33.07     29.88 o 
  -3   6   5       85.35      109.72     13.21 o 
  -2   6   5        1.19        0.16      5.44 o 
  -1   6   5       23.56       18.21      6.58 o 
   0   6   5        2.19        1.96      5.35 o 
   1   6   5       19.90       20.84      7.66 o 
   2   6   5      132.27      116.91     16.05 o 
   3   6   5       27.84       36.80     10.20 o 
   4   6   5       58.57       56.45     12.11 o 
   5   6   5      172.25      179.94     21.05 o 
   6   6   5        0.37        0.03      7.49 o 
   7   6   5        0.47       -0.34      9.07 o 
   8   6   5       11.52        8.94     10.07 o 
   9   6   5        3.85       -0.26      8.11 o 
  10   6   5        6.82        6.10      7.88 o 
 -11   7   5        0.54       18.43     14.56 o 
 -10   7   5       19.73       27.68     13.99 o 
  -9   7   5       18.91       -2.23     11.62 o 
  -8   7   5       21.78       19.02     11.69 o 
  -7   7   5        2.35       -4.28      9.30 o 
  -6   7   5        2.67       20.11      9.81 o 
  -5   7   5       27.27       21.42      8.92 o 
  -4   7   5      126.21      161.61     19.13 o 
  -3   7   5       91.71       88.50     12.41 o 
  -2   7   5      244.52      241.87     18.49 o 
  -1   7   5       63.10       54.50     12.02 o 
   0   7   5      407.58      370.23     25.37 o 
   1   7   5        3.53       12.38      6.57 o 
   2   7   5      354.38      326.39     26.56 o 
   3   7   5      387.50      453.06     27.82 o 
   4   7   5       83.44       66.79     13.90 o 
   5   7   5       78.37       84.58     15.29 o 
   6   7   5        8.95        9.06      9.12 o 
   7   7   5        4.26        9.00      9.93 o 
   8   7   5        1.57        0.58     10.19 o 
   9   7   5        0.70        3.05      6.80 o 
  10   7   5        8.52        3.27      8.76 o 
 -11   8   5        4.51       12.49     15.16 o 
 -10   8   5        3.61       21.44     19.79 o 
  -9   8   5        4.36        2.97     11.82 o 
  -8   8   5       13.47        2.81     10.78 o 
  -7   8   5        2.87       -5.71      7.82 o 
  -6   8   5      159.10      151.01     20.37 o 
  -5   8   5        6.66        9.30      9.04 o 
  -4   8   5       81.45       90.95     15.18 o 
  -3   8   5      291.91      310.84     20.91 o 
  -2   8   5       14.09       17.61      8.28 o 
  -1   8   5      379.91      364.01     25.70 o 
   0   8   5       29.25       31.96     10.34 o 
   1   8   5      303.62      306.65     26.30 o 
   2   8   5       49.72       34.58      9.84 o 
   3   8   5       57.36       63.00     13.37 o 
   4   8   5        5.96        4.66      7.41 o 
   5   8   5        1.31        6.45      7.53 o 
   6   8   5        4.59        8.16      9.89 o 
   7   8   5        0.80       11.04     10.19 o 
   8   8   5        1.46        0.79      9.13 o 
   9   8   5        2.51        3.65     10.92 o 
  10   8   5        0.04       -3.55      7.62 o 
 -10   9   5        0.02        0.81     14.91 o 
  -9   9   5        0.27       -0.53     12.43 o 
  -8   9   5        0.42       12.40     13.69 o 
  -7   9   5       47.18       37.10     15.71 o 
  -6   9   5       40.52       22.83     12.12 o 
  -5   9   5       36.10       31.04     12.96 o 
  -4   9   5       98.01       72.92     14.62 o 
  -3   9   5       10.76        9.44     10.08 o 
  -2   9   5      424.49      431.78     28.50 o 
  -1   9   5      348.48      333.43     27.15 o 
   0   9   5        8.53       10.66      8.40 o 
   1   9   5      106.73      110.03     17.50 o 
   2   9   5        6.35       -2.68      7.07 o 
   3   9   5       16.21       24.84     10.34 o 
   4   9   5       26.56       27.07     10.96 o 
   5   9   5       88.10       70.74     16.34 o 
   6   9   5        3.05        3.59      9.66 o 
   7   9   5       18.24       22.31     13.15 o 
   8   9   5        5.21        7.54     11.05 o 
   9   9   5        0.67       -9.58     11.91 o 
  -9  10   5        5.05       -2.85     21.38 o 
  -8  10   5       15.81       31.39     17.21 o 
  -7  10   5       21.72       20.76     12.70 o 
  -6  10   5       48.90       40.10     13.96 o 
  -5  10   5      195.35      208.50     27.04 o 
  -4  10   5       65.71       56.51     17.20 o 
  -3  10   5      341.88      243.51     29.54 o 
  -2  10   5       21.10       13.89      9.00 o 
  -1  10   5       59.53       56.97     16.48 o 
   0  10   5      184.97      192.40     22.84 o 
   1  10   5       58.39       70.31     15.67 o 
   2  10   5       12.89        4.14      7.56 o 
   3  10   5       29.04       19.83     10.64 o 
   4  10   5        0.04        7.17      9.49 o 
   5  10   5        1.22       14.90     11.60 o 
   6  10   5        0.35        4.40      9.19 o 
   7  10   5       13.01       15.65     12.09 o 
   8  10   5       16.88       17.52     13.37 o 
  -9  11   5       20.99       56.15     29.17 o 
  -8  11   5       10.36       32.11     18.70 o 
  -7  11   5        5.78       21.06     13.43 o 
  -6  11   5        1.15        6.65     11.37 o 
  -5  11   5        2.13        2.66     13.75 o 
  -4  11   5        3.62       11.27     11.98 o 
  -3  11   5      253.68      234.74     38.17 o 
  -2  11   5        9.14        8.28      9.15 o 
  -1  11   5        3.23        5.01      8.75 o 
   0  11   5      142.46      126.87     19.81 o 
   1  11   5        3.85        0.54      7.57 o 
   2  11   5        0.04        0.58      7.68 o 
   3  11   5       12.51       11.08      9.32 o 
   4  11   5       74.32       85.23     16.85 o 
   5  11   5        4.60        8.94     10.29 o 
   6  11   5       40.76       49.40     14.37 o 
   7  11   5       25.15       24.67     15.02 o 
  -8  12   5       28.24       43.82     26.71 o 
  -7  12   5        1.78        7.50     14.01 o 
  -6  12   5       13.04       24.60     16.02 o 
  -5  12   5        8.30       13.12     15.11 o 
  -4  12   5       17.01       11.50     12.16 o 
  -3  12   5       13.35       24.52     13.70 o 
  -2  12   5        0.81        0.06      9.45 o 
  -1  12   5        2.36        2.60      9.45 o 
   0  12   5       11.29        8.67      9.11 o 
   1  12   5       16.19       10.99      9.32 o 
   2  12   5       94.15       69.40     15.94 o 
   3  12   5       22.52       32.47     11.92 o 
   4  12   5       28.90       21.24     12.51 o 
   5  12   5        5.13       10.80     11.04 o 
   6  12   5        7.18       -6.50     10.79 o 
  -6  13   5       27.19       44.89     18.35 o 
  -5  13   5        0.60        1.70     15.81 o 
  -4  13   5        1.05        9.22     12.89 o 
  -3  13   5        3.34        5.24     11.88 o 
  -2  13   5       55.59       30.71     14.91 o 
  -1  13   5        0.93      -10.81      8.79 o 
   0  13   5        6.33       10.96     10.94 o 
   1  13   5       12.00       14.74     10.05 o 
   2  13   5       21.28       24.08     12.33 o 
   3  13   5        1.20        5.71     10.90 o 
   4  13   5       27.68       29.74     13.43 o 
   5  13   5       16.60       13.40     13.21 o 
  -5  14   5        2.18       -6.94     17.79 o 
  -4  14   5        0.12       30.26     29.94 o 
  -3  14   5        8.64        3.73     13.08 o 
  -2  14   5       14.63        1.23     12.53 o 
  -1  14   5        2.13        0.44     10.83 o 
   0  14   5        0.51        2.50     10.30 o 
   1  14   5        0.13        0.20     10.62 o 
   2  14   5        4.28        3.62     11.24 o 
   3  14   5        0.35        2.11     11.99 o 
  -1  15   5        0.09        2.76     11.79 o 
 -12   0   6        1.55       11.66     19.98 o 
 -11   0   6      214.46      176.77     36.02 o 
 -10   0   6       11.00       16.40     14.53 o 
  -9   0   6       78.59       77.50     23.21 o 
  -8   0   6      266.24      272.75     38.31 o 
  -7   0   6      842.20      796.69     96.96 o 
  -6   0   6      184.08      189.12     63.56 o 
  -5   0   6       91.57       81.82     19.63 o 
  -4   0   6        0.03        0.23      6.41 o 
  -3   0   6       53.42       60.32     12.87 o 
  -2   0   6      224.05      222.29     21.58 o 
  -1   0   6        5.36        8.74      8.27 o 
   0   0   6        7.18        5.17      7.09 o 
   1   0   6      342.90      343.84     31.25 o 
   2   0   6       16.18       21.58      9.32 o 
   3   0   6       37.62       57.69     13.32 o 
   4   0   6      250.92      270.07     26.23 o 
   5   0   6       83.86       60.38     17.36 o 
   7   0   6       66.66       26.90     14.75 o 
   8   0   6       23.24       12.15     10.85 o 
   9   0   6       22.30       20.39     14.75 o 
 -12   1   6       44.81       57.29     18.42 o 
 -11   1   6        1.80        6.00     10.76 o 
 -10   1   6       25.66       29.44     13.34 o 
  -9   1   6        4.87       11.20     10.82 o 
  -8   1   6      117.29       95.09     19.04 o 
  -7   1   6       34.23       39.68     12.42 o 
  -6   1   6      518.84      503.30     28.55 o 
  -5   1   6       20.23       21.30      9.34 o 
  -4   1   6        0.83        2.21      4.72 o 
  -3   1   6        6.10        2.56      4.81 o 
  -2   1   6       13.02       11.54      5.54 o 
  -1   1   6       23.42       24.91      6.99 o 
   0   1   6      126.70      196.83     15.56 o 
   1   1   6      232.03      236.13     15.39 o 
   2   1   6       55.71       54.41      8.92 o 
   3   1   6       83.47      102.91     13.07 o 
   4   1   6        0.02        2.33      5.78 o 
   5   1   6      175.13      155.45     29.24 o 
   6   1   6        6.02        0.57      6.27 o 
   7   1   6        6.55        4.44      7.22 o 
   8   1   6       15.10        8.24      9.98 o 
   9   1   6       12.61       12.48      9.99 o 
  10   1   6        0.00        6.80      9.70 o 
 -12   2   6       13.79       16.48     13.59 o 
 -11   2   6       13.99        8.60     11.30 o 
 -10   2   6        9.72       22.59     11.59 o 
  -9   2   6      186.83      212.31     26.16 o 
  -8   2   6       18.11        6.57      8.65 o 
  -7   2   6       23.27       32.71     11.74 o 
  -6   2   6      484.59      462.72     26.83 o 
  -5   2   6      184.97      227.05     21.85 o 
  -4   2   6        1.38        0.65      5.00 o 
  -3   2   6      179.00      208.82     21.55 o 
  -2   2   6      105.65      135.47     13.26 o 
  -1   2   6       75.02       72.64      9.23 o 
   0   2   6      110.17      127.27     16.72 o 
   1   2   6        0.32       -0.52      4.76 o 
   2   2   6        4.02       -2.90      5.07 o 
   3   2   6       14.87       23.70      8.85 o 
   4   2   6       11.38       13.05      7.26 o 
   5   2   6       22.40       24.28      8.78 o 
   6   2   6       46.18       32.16     15.12 o 
   7   2   6        0.42        0.41      6.58 o 
   8   2   6       12.89       14.29     13.59 o 
   9   2   6        6.99        7.13      7.85 o 
  10   2   6       83.75       33.93     21.69 o 
 -12   3   6        1.01       -3.87     12.49 o 
 -11   3   6        7.15        3.71     12.43 o 
 -10   3   6       38.72       50.49     14.53 o 
  -9   3   6        0.12       10.33      9.57 o 
  -8   3   6       32.05       22.72     11.08 o 
  -7   3   6        0.00       -4.09      7.88 o 
  -6   3   6       32.22       26.26     11.08 o 
  -5   3   6      429.38      398.22     22.03 o 
  -4   3   6        0.04        2.82      5.69 o 
  -3   3   6        0.05        0.05      5.16 o 
  -2   3   6        0.22        4.95      6.18 o 
  -1   3   6      137.46      124.45     15.51 o 
   0   3   6       59.97       74.11     12.37 o 
   1   3   6      189.17      196.28     18.60 o 
   2   3   6       12.91       20.40     11.55 o 
   3   3   6        0.27        0.79      7.36 o 
   4   3   6       17.29       23.84      8.89 o 
   5   3   6       13.24       14.30      6.81 o 
   6   3   6       30.33       20.64      8.53 o 
   7   3   6       12.09        8.80      6.72 o 
   8   3   6       17.08       12.93      9.48 o 
   9   3   6        0.08       -3.16      6.72 o 
  10   3   6        2.62        9.61      9.66 o 
 -11   4   6        3.14       16.23     13.00 o 
 -10   4   6        0.07       10.59     12.90 o 
  -9   4   6        0.12       -5.74      9.58 o 
  -8   4   6       64.32       66.83     16.41 o 
  -7   4   6        0.72       -1.64      8.19 o 
  -6   4   6       35.41       52.96     12.88 o 
  -5   4   6       84.62      108.59     14.28 o 
  -4   4   6      514.64      487.97     27.39 o 
  -3   4   6       53.15       67.60     12.50 o 
  -2   4   6      192.88      199.34     16.63 o 
  -1   4   6       31.68       27.88      7.63 o 
   0   4   6        3.03        3.99      5.32 o 
   1   4   6       24.53       29.96      8.87 o 
   2   4   6        9.37        5.12      6.53 o 
   3   4   6       12.94        9.02      7.26 o 
   4   4   6       40.46       31.49      9.17 o 
   5   4   6        0.90        4.78      7.03 o 
   6   4   6        9.16       11.51      8.45 o 
   7   4   6        5.36        5.22      6.14 o 
   8   4   6        2.06        2.91      6.61 o 
   9   4   6        0.94        2.13      6.56 o 
  10   4   6        2.70        6.91      9.77 o 
 -11   5   6        5.28       10.58     14.64 o 
 -10   5   6       12.27       24.36     13.13 o 
  -9   5   6        7.34       14.83     11.47 o 
  -8   5   6      106.09       85.39     17.16 o 
  -7   5   6        0.01        0.06      8.50 o 
  -6   5   6      212.51      230.66     28.46 o 
  -5   5   6      182.08      182.96     19.87 o 
  -4   5   6       52.22       54.53     13.52 o 
  -3   5   6        7.39       16.39      7.47 o 
  -2   5   6        1.56        2.56      5.77 o 
  -1   5   6       17.90       13.99      6.23 o 
   0   5   6       77.40       94.40     14.90 o 
   1   5   6      296.58      306.59     31.59 o 
   2   5   6      213.51      197.20     20.94 o 
   3   5   6        8.72        3.86      6.52 o 
   4   5   6       71.95       72.04     14.16 o 
   5   5   6       36.17       41.99     11.74 o 
   6   5   6        3.57        1.80      8.65 o 
   7   5   6       50.39       31.11     15.00 o 
   8   5   6       60.56       38.20     15.96 o 
   9   5   6        2.26       -0.09      5.45 o 
  10   5   6        1.43        1.63      8.12 o 
 -11   6   6        0.38        6.00     13.38 o 
 -10   6   6        1.94        7.21     12.46 o 
  -9   6   6       44.02       38.34     14.58 o 
  -8   6   6        8.09       22.17     13.47 o 
  -7   6   6        7.37        1.92      9.53 o 
  -6   6   6      139.86      136.77     23.28 o 
  -5   6   6      142.35      109.51     17.30 o 
  -4   6   6        7.90        7.99      9.97 o 
  -3   6   6        0.04        0.19      7.20 o 
  -2   6   6       44.58       49.60     10.17 o 
  -1   6   6        5.17        7.26      6.69 o 
   0   6   6       10.77        9.25      6.82 o 
   1   6   6       58.42       60.62     12.70 o 
   2   6   6       64.47       75.48     14.73 o 
   3   6   6        8.77       18.95      8.59 o 
   4   6   6       77.59       75.53     14.71 o 
   5   6   6      138.20      135.62     19.62 o 
   6   6   6       89.12      100.42     17.87 o 
   7   6   6       70.17       84.31     17.73 o 
   8   6   6        3.26        4.82      7.03 o 
   9   6   6        0.05        6.62      8.99 o 
 -10   7   6       14.08       22.13     15.52 o 
  -9   7   6        9.10        3.62     13.04 o 
  -8   7   6       31.38       36.43     15.25 o 
  -7   7   6       14.67       14.50     13.95 o 
  -6   7   6       71.07       68.67     14.56 o 
  -5   7   6       21.42       26.66     12.50 o 
  -4   7   6        7.01       11.79      9.26 o 
  -3   7   6        7.11       -0.12      7.94 o 
  -2   7   6       76.38       72.89     14.14 o 
  -1   7   6       60.40       59.60     12.80 o 
   0   7   6      103.29      116.35     17.33 o 
   1   7   6       52.85       61.26     13.21 o 
   2   7   6      192.28      190.72     22.49 o 
   3   7   6        3.48        9.34      7.62 o 
   4   7   6      104.96       97.81     17.25 o 
   5   7   6       25.86       27.43     11.07 o 
   6   7   6       41.63       49.06     13.51 o 
   7   7   6        9.65       11.61     10.41 o 
   8   7   6        3.15       -5.30     10.01 o 
   9   7   6        4.48        3.65      8.80 o 
 -10   8   6        8.71       24.07     17.53 o 
  -9   8   6        0.44       -1.10     13.26 o 
  -8   8   6        8.15       15.84     13.55 o 
  -7   8   6       35.95       25.61     14.12 o 
  -6   8   6       20.19       16.48     11.98 o 
  -5   8   6       26.77       21.19     11.53 o 
  -4   8   6      144.84      122.45     19.13 o 
  -3   8   6       49.24       56.44     17.34 o 
  -2   8   6       10.81       18.43      9.65 o 
  -1   8   6      257.39      253.64     24.87 o 
   0   8   6        0.21        2.22      7.22 o 
   1   8   6       93.65       90.31     16.43 o 
   2   8   6       73.98       61.33     14.84 o 
   3   8   6        0.32        7.66      7.45 o 
   4   8   6        0.36        0.95      7.48 o 
   5   8   6        0.22        0.70      8.12 o 
   6   8   6       88.43       77.99     16.16 o 
   7   8   6        0.45        3.74     11.01 o 
   8   8   6        0.87        4.82     12.18 o 
  -9   9   6       14.98       40.33     18.24 o 
  -8   9   6        3.05        1.58     18.72 o 
  -7   9   6       21.36       36.63     18.52 o 
  -6   9   6       30.42       25.62     12.90 o 
  -5   9   6        1.03       -1.87      9.54 o 
  -4   9   6       28.05       28.52     14.69 o 
  -3   9   6       10.21        5.75     12.25 o 
  -2   9   6      101.38       95.01     17.27 o 
  -1   9   6        9.73       13.43     10.08 o 
   0   9   6       38.43       40.55     13.26 o 
   1   9   6       33.54       30.13     12.02 o 
   2   9   6       16.26        9.96      9.34 o 
   3   9   6       74.13       64.69     15.40 o 
   4   9   6        0.23        2.07      7.82 o 
   5   9   6       30.48       42.91     13.72 o 
   6   9   6       14.51       26.41     12.29 o 
   7   9   6        5.03        4.24     11.84 o 
   8   9   6        0.75        6.87     12.87 o 
  -8  10   6        5.36       15.55     16.19 o 
  -7  10   6        0.86       -5.21     14.06 o 
  -6  10   6       61.76       65.38     24.51 o 
  -5  10   6        0.69       11.95     14.45 o 
  -4  10   6        6.03       12.17     11.99 o 
  -3  10   6        3.04       18.06     14.04 o 
  -2  10   6       95.42       68.49     19.33 o 
  -1  10   6        0.03        2.11      9.32 o 
   0  10   6       97.44      100.56     19.15 o 
   1  10   6       13.10       18.28     11.63 o 
   2  10   6       25.76       35.42     12.78 o 
   3  10   6       69.73       91.94     21.81 o 
   4  10   6       24.83       28.24     11.50 o 
   5  10   6        0.62        9.00     10.55 o 
   6  10   6        0.49        4.66     10.84 o 
   7  10   6        5.82       13.58     13.69 o 
  -7  11   6       11.06       23.83     22.80 o 
  -6  11   6        4.71        3.75     12.20 o 
  -5  11   6       33.78       26.67     17.40 o 
  -4  11   6        2.81       11.39     13.60 o 
  -3  11   6       18.54       14.12     13.08 o 
  -2  11   6        9.55        5.08     12.88 o 
  -1  11   6        2.02        3.89      9.33 o 
   0  11   6      158.78      187.87     24.14 o 
   1  11   6        0.35        8.61      9.33 o 
   2  11   6       45.25       29.29     12.47 o 
   3  11   6       13.43       11.76     11.49 o 
   4  11   6        5.37        4.04     10.51 o 
   5  11   6       30.16       63.56     16.96 o 
   6  11   6       45.45       33.48     14.19 o 
  -6  12   6        0.42        1.28     14.02 o 
  -5  12   6        6.51       12.75     15.81 o 
  -4  12   6        4.21        4.68     12.39 o 
  -3  12   6        9.61       13.14     12.76 o 
  -2  12   6       23.11       27.03     15.27 o 
  -1  12   6        6.96        6.22     10.71 o 
   0  12   6        8.71       13.25     11.45 o 
   1  12   6       29.03       23.10     12.45 o 
   2  12   6        0.02       -4.38      9.12 o 
   3  12   6       50.90       39.54     15.20 o 
   4  12   6        5.27        9.29     10.93 o 
   5  12   6        2.16       13.93     13.73 o 
  -5  13   6        0.02        3.36     14.25 o 
  -4  13   6        1.13        3.15     14.50 o 
  -3  13   6        0.11       -6.06     12.86 o 
  -2  13   6        4.29       12.83     13.78 o 
  -1  13   6        7.17       12.51     11.36 o 
   0  13   6        5.21        7.01     11.50 o 
   1  13   6        0.26        0.53     10.85 o 
   2  13   6        6.60       10.10     10.78 o 
   3  13   6        6.04        5.11     11.57 o 
 -11   1   7        7.23       30.00     15.14 o 
 -10   1   7        4.01       13.97     12.54 o 
  -9   1   7        0.64        6.93     10.97 o 
  -8   1   7       18.68       20.91     12.38 o 
  -7   1   7      236.01      221.83     24.94 o 
  -6   1   7       53.88       46.69     16.32 o 
  -5   1   7       10.16       17.47      9.75 o 
  -4   1   7      134.99      164.04     19.83 o 
  -3   1   7       10.64        6.76      6.08 o 
  -2   1   7       19.53       19.44      8.01 o 
  -1   1   7       71.59       78.18     11.93 o 
   0   1   7       17.86       15.35      7.04 o 
   1   1   7       11.18       14.47      7.20 o 
   2   1   7      110.95      123.03     14.33 o 
   3   1   7       16.66       14.59      9.05 o 
   4   1   7        3.88        5.30      8.71 o 
   5   1   7       13.60       15.57     11.24 o 
   6   1   7        6.13        0.77      6.51 o 
   7   1   7        0.01        5.69      6.36 o 
   8   1   7        0.30        3.47     10.41 o 
   9   1   7      283.03      248.58     62.91 o 
 -11   2   7       12.49       23.65     15.53 o 
 -10   2   7       11.10        8.54     11.27 o 
  -9   2   7       14.78        5.84     10.81 o 
  -8   2   7        1.82        5.61     10.59 o 
  -7   2   7        0.91        1.28     10.57 o 
  -6   2   7      159.71      170.19     22.04 o 
  -5   2   7      136.70      132.16     18.97 o 
  -4   2   7       47.59       43.03     11.67 o 
  -3   2   7      344.70      319.24     20.76 o 
  -2   2   7       10.82       12.25      7.35 o 
  -1   2   7        3.41        3.09      5.96 o 
   0   2   7        3.12        1.19      5.80 o 
   1   2   7       51.07       53.57     10.77 o 
   2   2   7       11.30       15.00      8.08 o 
   3   2   7       10.22       13.35      8.73 o 
   4   2   7      136.69      149.74     21.06 o 
   5   2   7        5.85       11.33      8.81 o 
   6   2   7        6.55        7.19      8.74 o 
   7   2   7        5.29        1.16      6.13 o 
   8   2   7       89.30       20.87     36.22 o 
   9   2   7        2.21        2.26      8.37 o 
 -11   3   7        5.61       10.52     13.25 o 
 -10   3   7       26.35       80.69     19.43 o 
  -9   3   7       24.35       22.47     12.41 o 
  -8   3   7       20.21       19.68     10.60 o 
  -7   3   7       17.98       29.67     11.99 o 
  -6   3   7      135.69      110.37     22.10 o 
  -5   3   7      485.46      505.15     37.29 o 
  -4   3   7      183.23      195.55     21.38 o 
  -3   3   7      182.05      158.42     25.68 o 
  -2   3   7       75.86       54.61     10.49 o 
  -1   3   7        0.62        1.05      6.86 o 
   0   3   7        9.71       14.81     10.14 o 
   1   3   7      253.74      262.20     27.88 o 
   2   3   7       40.20       34.44     13.06 o 
   3   3   7       13.74       22.32     11.65 o 
   4   3   7       18.09       21.33      9.85 o 
   5   3   7        0.89        6.27      6.06 o 
   6   3   7        2.73        2.29      5.84 o 
   7   3   7       29.03       16.40      7.90 o 
   8   3   7       38.59        9.04     17.57 o 
   9   3   7        9.75        6.92     13.45 o 
 -10   4   7       29.04       38.52     16.03 o 
  -9   4   7       19.66        9.81     12.81 o 
  -8   4   7       26.43       23.86     12.85 o 
  -7   4   7       34.49       30.47     12.46 o 
  -6   4   7       12.22       18.18     11.80 o 
  -5   4   7      380.59      354.95     33.62 o 
  -4   4   7       97.64       98.49     16.60 o 
  -3   4   7      238.62      245.48     52.93 o 
  -2   4   7      294.18      274.92     21.23 o 
  -1   4   7        2.43        7.79      6.33 o 
   0   4   7      126.73      104.68     15.76 o 
   1   4   7        2.03       -3.11      6.22 o 
   2   4   7      204.90      240.49     24.38 o 
   3   4   7       97.21      100.08     16.67 o 
   4   4   7      101.67      105.45     17.78 o 
   5   4   7       14.70       14.60     10.63 o 
   6   4   7        5.18        5.27      5.77 o 
   7   4   7       18.97        9.62      7.42 o 
   8   4   7        1.52        5.94      7.59 o 
   9   4   7        3.15       -1.19      6.60 o 
 -10   5   7        4.68        7.99     14.02 o 
  -9   5   7        0.21        7.42     14.26 o 
  -8   5   7       26.37       34.51     14.68 o 
  -7   5   7        4.37        4.99     10.17 o 
  -6   5   7       38.22       47.36     15.52 o 
  -5   5   7       26.96       23.51     11.22 o 
  -4   5   7       13.00       13.98     11.88 o 
  -3   5   7       23.19       21.89     10.50 o 
  -2   5   7      284.83      295.66     24.40 o 
  -1   5   7      181.77      186.77     21.14 o 
   0   5   7       11.69       10.56      7.78 o 
   1   5   7       77.94       64.20     13.65 o 
   2   5   7        0.61       -3.87      6.40 o 
   3   5   7       57.68       56.44     13.90 o 
   4   5   7        1.03        3.91      7.58 o 
   5   5   7        0.53        4.40      7.71 o 
   6   5   7        7.15        7.57      6.40 o 
   7   5   7        9.49        3.58      9.33 o 
   8   5   7       11.41        2.93      5.95 o 
 -10   6   7        0.55        6.25     14.98 o 
  -9   6   7        2.08       15.68     14.37 o 
  -8   6   7        2.61       11.22     12.51 o 
  -7   6   7       47.77       24.79     13.33 o 
  -6   6   7       46.29       36.36     15.32 o 
  -5   6   7        1.62        0.46      9.75 o 
  -4   6   7        5.24        2.79      9.54 o 
  -3   6   7        4.03        0.05      7.40 o 
  -2   6   7        0.10        0.67      7.54 o 
  -1   6   7       40.95       43.90     12.59 o 
   0   6   7        0.01        1.19      7.28 o 
   1   6   7        7.44        4.07      7.66 o 
   2   6   7        7.12       14.34     10.00 o 
   3   6   7        5.05       12.33      9.44 o 
   4   6   7       33.97       40.85     12.29 o 
   5   6   7       19.41       21.33     10.16 o 
   6   6   7        1.09        3.77      8.99 o 
   7   6   7       22.05       19.00     12.86 o 
   8   6   7        0.07        1.86      8.03 o 
  -9   7   7        0.80        1.77     13.83 o 
  -8   7   7       10.73       36.53     17.01 o 
  -7   7   7        6.95        8.16     12.85 o 
  -6   7   7        6.83       26.25     19.30 o 
  -5   7   7       19.91       23.09     11.37 o 
  -4   7   7       14.98       16.45     11.58 o 
  -3   7   7       13.23       15.33     12.06 o 
  -2   7   7      110.98      106.44     20.80 o 
  -1   7   7      115.84      122.89     18.53 o 
   0   7   7       25.91       24.77     11.15 o 
   1   7   7        1.57        0.39      8.12 o 
   2   7   7      166.86      194.87     24.26 o 
   3   7   7        7.20        8.19      8.92 o 
   4   7   7       64.26       57.46     17.54 o 
   5   7   7       20.53       22.98     10.44 o 
   6   7   7       15.47       12.86      9.96 o 
   7   7   7        7.12        5.14     11.18 o 
  -9   8   7        3.71        4.63     15.27 o 
  -8   8   7        0.15       10.23     13.84 o 
  -7   8   7       24.85       35.64     20.64 o 
  -6   8   7        8.59       19.38     14.33 o 
  -5   8   7       42.08       22.85     14.83 o 
  -4   8   7      114.36      131.56     25.13 o 
  -3   8   7       59.20       56.78     24.60 o 
  -2   8   7      105.32      111.37     23.60 o 
  -1   8   7       54.96       56.22     16.10 o 
   0   8   7        2.50       13.61      9.49 o 
   1   8   7       86.48       86.77     18.16 o 
   2   8   7        0.31        2.03      8.34 o 
   3   8   7       30.89       29.42     11.50 o 
   4   8   7        0.75        1.48      9.02 o 
   5   8   7        1.28        7.50      9.25 o 
   6   8   7        1.59        4.13     10.83 o 
   7   8   7        3.15       -0.41     12.54 o 
  -8   9   7        7.00       11.84     20.78 o 
  -7   9   7        0.45        7.46     14.98 o 
  -6   9   7       14.18       53.30     24.52 o 
  -5   9   7       19.63       30.21     17.10 o 
  -4   9   7        1.46       10.70     13.94 o 
  -3   9   7       56.68       64.02     20.42 o 
  -2   9   7        3.83       -0.85     13.25 o 
  -1   9   7        3.47       13.86     11.70 o 
   0   9   7       11.01       15.27     11.23 o 
   1   9   7      227.44      253.73     28.11 o 
   2   9   7       15.37       26.31     12.08 o 
   3   9   7        0.38        0.18      8.29 o 
   4   9   7        2.89        8.67     10.16 o 
   5   9   7        1.78        2.23     10.22 o 
   6   9   7       10.53       14.80     13.11 o 
  -7  10   7        2.76       48.77     25.26 o 
  -6  10   7        2.53       14.68     20.26 o 
  -5  10   7        0.24        5.43     14.35 o 
  -4  10   7       20.83       17.22     14.65 o 
  -3  10   7       17.64       24.08     16.62 o 
  -2  10   7       37.15       25.26     17.07 o 
  -1  10   7       54.36       58.09     16.74 o 
   0  10   7       42.84       40.16     13.15 o 
   1  10   7        2.65        8.68     10.93 o 
   2  10   7       26.36       36.53     13.60 o 
   3  10   7       72.05       73.61     17.55 o 
   4  10   7        2.95        3.98     10.59 o 
   5  10   7       30.69       41.72     16.69 o 
  -6  11   7        5.39        9.78     21.27 o 
  -5  11   7        1.82        5.42     15.22 o 
  -4  11   7        2.95        7.27     13.60 o 
  -3  11   7        0.44        0.58     12.12 o 
  -2  11   7        0.31       12.59     14.27 o 
  -1  11   7       54.37       45.62     18.57 o 
   0  11   7        0.07        0.35      9.80 o 
   1  11   7        0.78       -0.70     10.45 o 
   2  11   7        7.23        0.66     10.89 o 
   3  11   7        1.03        6.28     11.78 o 
   4  11   7        1.17       -5.17     10.93 o 
  -4  12   7        0.45        4.57     13.30 o 
  -3  12   7        8.98        8.26     14.02 o 
  -2  12   7        0.81       -6.59     12.61 o 
  -1  12   7        3.45        8.31     13.29 o 
   0  12   7       11.18       20.53     13.00 o 
   1  12   7        0.01        7.89     11.74 o 
   2  12   7       20.89       23.24     12.99 o 
 -10   0   8        1.16        5.23     18.85 o 
  -9   0   8       44.43       42.73     22.05 o 
  -8   0   8       11.46       30.94     21.94 o 
  -7   0   8        0.89       -6.30     15.23 o 
  -6   0   8       58.95      118.85     33.62 o 
  -5   0   8      174.94      201.73     35.35 o 
  -4   0   8      398.20      472.46     43.66 o 
  -3   0   8       32.80       32.54     16.09 o 
  -2   0   8       40.34       49.93     18.21 o 
  -1   0   8       46.24       48.10     17.67 o 
   0   0   8        0.05       -3.19      9.69 o 
   1   0   8       38.46       52.45     17.90 o 
   2   0   8       43.10       28.28     14.72 o 
   3   0   8        0.11       -3.90     15.62 o 
   4   0   8       11.88       -3.47     19.52 o 
   5   0   8        9.84       -5.21     12.58 o 
   6   0   8        6.44       -3.04      8.24 o 
   7   0   8        5.98        0.87     13.45 o 
   8   0   8       10.42        0.87     12.58 o 
 -10   1   8        9.77        9.26     13.38 o 
  -9   1   8        5.59       15.73     14.38 o 
  -8   1   8        0.10        0.77     12.09 o 
  -7   1   8        0.77        2.80     11.81 o 
  -6   1   8        7.87       19.27     13.99 o 
  -5   1   8        1.17        3.37     12.13 o 
  -4   1   8       58.63       68.63     18.99 o 
  -3   1   8       77.41       97.42     17.21 o 
  -2   1   8       28.70       34.61     11.31 o 
  -1   1   8       10.99       17.88      9.55 o 
   0   1   8       44.02       52.45     12.72 o 
   1   1   8       54.64       62.13     13.77 o 
   2   1   8        0.71       10.13     10.18 o 
   3   1   8        0.13        5.27     10.19 o 
   4   1   8        0.13       -5.63     11.64 o 
   5   1   8        0.12        0.58     10.10 o 
   6   1   8        0.29        3.15      8.12 o 
   7   1   8        0.00       -0.41      7.45 o 
   8   1   8        0.03       -0.87     12.15 o 
 -10   2   8       17.09       23.41     14.93 o 
  -9   2   8        5.77        7.74     15.09 o 
  -8   2   8        0.35       -4.41     12.73 o 
  -7   2   8       49.64       70.44     20.45 o 
  -6   2   8        1.73        7.36     12.34 o 
  -5   2   8        0.08       13.42     11.13 o 
  -4   2   8      240.87      266.72     30.85 o 
  -3   2   8        6.56       18.99     10.68 o 
  -2   2   8       26.81       25.63     10.51 o 
  -1   2   8        7.32        9.23      8.84 o 
   0   2   8        1.76       -5.29      6.17 o 
   1   2   8        0.12        2.06      9.22 o 
   2   2   8        1.82        8.32      9.84 o 
   3   2   8        6.90       10.18     11.24 o 
   4   2   8       30.98       39.31     14.54 o 
   5   2   8        4.70        0.87     12.15 o 
   6   2   8       25.93        7.81     10.41 o 
   7   2   8        0.01       -5.09      7.20 o 
   8   2   8       13.64        5.42      9.32 o 
  -9   3   8        0.99        7.13     13.95 o 
  -8   3   8       50.91       50.62     17.32 o 
  -7   3   8       18.71       46.86     18.00 o 
  -6   3   8        6.99        4.79     12.13 o 
  -5   3   8       17.93       40.37     31.19 o 
  -4   3   8       13.75        5.68     13.10 o 
  -3   3   8      272.80      266.42     35.35 o 
  -2   3   8        7.38        4.70      7.30 o 
  -1   3   8        0.22       -7.54      7.14 o 
   0   3   8        0.06        8.77     11.08 o 
   1   3   8        6.28        4.29     11.24 o 
   2   3   8        6.35        6.95     12.17 o 
   3   3   8       45.08       51.72     13.90 o 
   4   3   8        5.46        2.88      9.06 o 
   5   3   8        6.81        0.88      7.46 o 
   6   3   8        8.91        2.24      6.96 o 
   7   3   8        1.91       -2.92      6.13 o 
  -9   4   8        0.35       -0.91     12.79 o 
  -8   4   8        2.41       10.26     15.14 o 
  -7   4   8        7.44       22.69     12.49 o 
  -6   4   8        2.86       12.06     13.78 o 
  -5   4   8        3.23       12.29     13.53 o 
  -4   4   8        0.24       -4.59     14.03 o 
  -3   4   8       57.88       55.47     16.14 o 
  -2   4   8      377.42      371.81     34.82 o 
  -1   4   8        0.29       -1.04      7.37 o 
   0   4   8      178.39      192.18     23.51 o 
   1   4   8       10.52        6.95      7.64 o 
   2   4   8        4.13       10.25      8.50 o 
   3   4   8        2.94        0.29      8.38 o 
   4   4   8        3.39        4.19      9.24 o 
   5   4   8        6.34        8.94      6.28 o 
   6   4   8        1.16        3.59      6.72 o 
   7   4   8        1.49        3.68      9.11 o 
  -9   5   8       15.60       13.34     15.43 o 
  -8   5   8        0.21        1.91     12.91 o 
  -7   5   8        0.52        6.38     11.66 o 
  -6   5   8        1.76       -1.08     11.04 o 
  -5   5   8       38.00       64.19     18.34 o 
  -4   5   8       21.96       22.51     11.30 o 
  -3   5   8        0.00        0.45     11.03 o 
  -2   5   8       64.69       60.01     17.16 o 
  -1   5   8       81.94       87.19     17.53 o 
   0   5   8       35.20       45.75     13.43 o 
   1   5   8      102.35       91.86     17.67 o 
   2   5   8       10.44        7.80      9.34 o 
   3   5   8      159.51      162.55     23.36 o 
   4   5   8       28.33       39.03     12.81 o 
   5   5   8       50.58       25.77     16.73 o 
   6   5   8        8.57        2.34      7.06 o 
   7   5   8        2.15        2.14      6.08 o 
  -8   6   8       15.02       10.98     15.08 o 
  -7   6   8        1.68        5.70     13.95 o 
  -6   6   8        4.66       13.02     15.24 o 
  -5   6   8        1.12        6.76     12.68 o 
  -4   6   8      116.29      143.10     28.75 o 
  -3   6   8        3.74       10.99     11.71 o 
  -2   6   8       66.26       72.42     19.40 o 
  -1   6   8       19.48       20.97     11.86 o 
   0   6   8        3.18       19.72     10.82 o 
   1   6   8       34.45       51.68     13.51 o 
   2   6   8      132.63      167.38     23.32 o 
   3   6   8        7.95       32.94     12.82 o 
   4   6   8       67.09       74.90     17.37 o 
   5   6   8       13.05       19.90     12.00 o 
   6   6   8       47.72       33.09     14.99 o 
  -8   7   8        0.69        8.28     14.98 o 
  -7   7   8       16.17       16.77     21.00 o 
  -6   7   8        0.27       19.25     14.54 o 
  -5   7   8        5.10       22.32     20.08 o 
  -4   7   8        0.29        3.92     14.17 o 
  -3   7   8        2.95        3.37     12.09 o 
  -2   7   8       21.20       31.71     15.13 o 
  -1   7   8       36.59       46.27     13.56 o 
   0   7   8       56.70       56.07     14.88 o 
   1   7   8       85.88      100.19     18.81 o 
   2   7   8       12.82       27.56     12.75 o 
   3   7   8       64.69       52.72     15.16 o 
   4   7   8       20.24       33.99     12.75 o 
   5   7   8       12.03       27.01     13.09 o 
   6   7   8       18.53       20.00     13.57 o 
  -7   8   8        4.03        8.14     20.84 o 
  -6   8   8        7.87       10.05     18.69 o 
  -5   8   8       34.98       51.38     22.71 o 
  -4   8   8        1.11       11.01     15.62 o 
  -3   8   8       13.70       10.63     13.80 o 
  -2   8   8       51.82       57.97     18.58 o 
  -1   8   8       16.27       10.11     13.80 o 
   0   8   8       37.60       54.56     15.57 o 
   1   8   8       69.89       68.03     16.37 o 
   2   8   8        0.01        6.82     10.66 o 
   3   8   8       13.26       23.29     13.27 o 
   4   8   8       58.46       72.95     18.11 o 
   5   8   8       10.85       19.86     12.96 o 
  -6   9   8        1.56        6.82     19.42 o 
  -5   9   8        9.39       18.57     21.73 o 
  -4   9   8        0.80        3.26     14.59 o 
  -3   9   8        1.28        3.27     13.95 o 
  -2   9   8       19.71       11.41     13.98 o 
  -1   9   8        5.11        2.45     12.49 o 
   0   9   8       59.77       74.24     17.31 o 
   1   9   8        0.58       10.24     10.77 o 
   2   9   8        6.44       12.42     11.49 o 
   3   9   8        8.86        5.20     11.85 o 
   4   9   8        0.09       -5.87     12.54 o 
  -4  10   8       18.53       28.45     18.11 o 
  -3  10   8        6.35       14.69     16.38 o 
  -2  10   8        8.10        5.02     15.29 o 
  -1  10   8        0.13       -1.07     14.33 o 
   0  10   8        2.38        5.85     11.50 o 
   1  10   8        0.00       11.10     12.45 o 
   2  10   8       14.93       13.93     13.76 o 
  -1  11   8        0.04        1.81     13.80 o 
  -8   1   9        0.26        6.54     15.50 o 
  -7   1   9        1.70        4.19     14.33 o 
  -6   1   9        6.79       25.94     16.33 o 
  -5   1   9       15.29       13.73     17.28 o 
  -4   1   9        4.84       12.89     16.24 o 
  -3   1   9        1.71        3.47     20.39 o 
  -2   1   9       74.45       85.35     23.74 o 
  -1   1   9      114.96      127.13     19.01 o 
   0   1   9        1.56        5.89     10.29 o 
   1   1   9        0.10       -4.20     10.51 o 
   2   1   9        6.06        7.81     14.88 o 
   3   1   9       15.50        8.88     15.19 o 
   4   1   9       18.28       13.69     15.61 o 
   5   1   9        6.20       -1.05      9.37 o 
   6   1   9        1.82       -1.42      7.62 o 
  -8   2   9        0.58        3.11     14.42 o 
  -7   2   9        0.28       -2.72     13.72 o 
  -6   2   9        8.18       21.42     15.98 o 
  -5   2   9        3.79        2.80     13.03 o 
  -4   2   9        0.13       10.85     14.69 o 
  -3   2   9       38.29       32.09     17.48 o 
  -2   2   9       24.99       27.50     15.02 o 
  -1   2   9      132.20      128.10     22.61 o 
   0   2   9       63.43       54.14     17.26 o 
   1   2   9       11.06        8.07     10.58 o 
   2   2   9       10.53        4.63     11.35 o 
   3   2   9        7.17       -2.64     11.27 o 
   4   2   9       29.81       22.13     21.69 o 
   5   2   9        0.00        0.00     12.15 o 
  -7   3   9       63.73       63.48     21.07 o 
  -6   3   9        1.28        4.38     13.94 o 
  -5   3   9       52.99       65.16     20.59 o 
  -4   3   9       53.81       52.29     22.48 o 
  -3   3   9       25.95       31.36     15.64 o 
  -2   3   9       57.93       62.90     20.69 o 
  -1   3   9        4.40        1.19      9.66 o 
   0   3   9       10.01        2.52      9.49 o 
   1   3   9       77.26       94.33     21.00 o 
   2   3   9       18.75       18.13     13.01 o 
   3   3   9        0.06        3.00     11.10 o 
   4   3   9       25.80       25.42     12.86 o 
   5   3   9        1.91       -4.34      8.33 o 
  -7   4   9        0.81       -0.03     14.23 o 
  -6   4   9       62.22       88.74     22.03 o 
  -5   4   9       20.82       40.32     22.86 o 
  -4   4   9       18.28       18.27     13.37 o 
  -3   4   9      107.51       79.34     18.94 o 
  -2   4   9        2.77        1.18     11.45 o 
  -1   4   9       82.25      129.97     20.83 o 
   0   4   9       43.14       57.74     14.32 o 
   1   4   9        0.23        2.96     10.01 o 
   2   4   9        0.37        2.07     11.23 o 
   3   4   9        0.10       -0.81      9.57 o 
   4   4   9        1.98        1.87      9.03 o 
   5   4   9       30.39       18.31     10.77 o 
  -7   5   9        7.80       22.21     16.69 o 
  -6   5   9        7.47       50.87     27.98 o 
  -5   5   9        4.61       14.06     14.56 o 
  -4   5   9       33.38       50.41     21.85 o 
  -3   5   9       20.66       29.73     18.28 o 
  -2   5   9        5.49       13.79     13.82 o 
  -1   5   9       23.43       22.79     14.68 o 
   0   5   9       64.11       56.20     15.15 o 
   1   5   9       24.92       26.68     11.87 o 
   2   5   9        3.74        6.90     10.51 o 
   3   5   9        9.64       10.72     10.25 o 
   4   5   9        0.02       15.68     10.93 o 
  -6   6   9        0.68       14.07     20.29 o 
  -5   6   9       22.14        9.24     17.91 o 
  -4   6   9       20.74       31.72     22.13 o 
  -3   6   9        0.38        2.48     14.10 o 
  -2   6   9        1.07       -2.86     12.38 o 
  -1   6   9        1.80       22.08     17.37 o 
   0   6   9        0.13       -1.16     10.04 o 
   1   6   9       11.13       17.71     12.38 o 
   2   6   9        2.45       16.53     12.24 o 
   3   6   9        2.52       -0.92     11.35 o 
   4   6   9        0.55        7.90      8.27 o 
  -5   7   9        0.52       12.23     22.40 o 
  -4   7   9        0.90       10.20     20.63 o 
  -3   7   9        0.05        3.30     14.07 o 
  -2   7   9        4.40       18.67     15.42 o 
  -1   7   9       34.66       28.29     15.78 o 
   0   7   9       13.40       29.08     13.73 o 
   1   7   9        2.05       -3.44     10.08 o 
   2   7   9        7.27        7.33     10.95 o 
   3   7   9        0.45        9.62     11.97 o 
  -3   8   9        3.77       -0.87     13.41 o 
  -2   8   9        0.23        7.77     15.23 o 
  -1   8   9       16.01       20.99     16.58 o 
   0   8   9        2.17        6.36     15.68 o 
   1   8   9       14.71       42.53     16.49 o 
  -5   0  10        0.90       11.71     25.16 o 
  -4   0  10       62.50       97.61     44.68 o 
  -3   0  10       26.74       41.65     29.50 o 
  -2   0  10       45.22       20.82     25.16 o 
  -1   0  10       42.35       46.71     20.83 o 
   0   0  10        5.85        3.04     22.99 o 
   1   0  10       82.20       80.69     39.04 o 
   2   0  10       29.92       43.82     31.24 o 
  -5   1  10        9.14        9.70     18.71 o 
  -4   1  10        1.87       -3.90     22.99 o 
  -3   1  10        8.95        4.34     22.56 o 
  -2   1  10        2.91       16.05     25.16 o 
  -1   1  10        0.01       -7.30     10.70 o 
   0   1  10       30.12       32.02     15.54 o 
   1   1  10        9.24       17.57     17.49 o 
   2   1  10       56.29       48.31     22.31 o 
  -5   2  10        7.45        2.61     15.50 o 
  -4   2  10       12.07       12.92     18.29 o 
  -3   2  10        1.72       -2.37     16.00 o 
  -2   2  10      127.99      136.22     42.95 o 
  -1   2  10        2.48        7.94     15.78 o 
   0   2  10        3.31       18.45     18.07 o 
   1   2  10        0.68        1.51     15.42 o 
   2   2  10        1.76        0.43     18.65 o 
  -4   3  10        0.02       -7.38     24.73 o 
  -3   3  10       17.40       23.86     28.20 o 
  -2   3  10        9.70       -9.11     19.96 o 
  -1   3  10       61.05       53.53     25.16 o 
   0   3  10        5.60       14.36     13.01 o 
   1   3  10        0.16        5.07     12.54 o 
   2   3  10        0.17        7.39     12.89 o 
  -3   4  10        0.02       14.75     26.46 o 
  -2   4  10        5.75        8.52     16.86 o 
  -1   4  10       10.56       18.70     17.97 o 
   0   4  10       53.47       66.28     18.85 o 
   1   4  10        2.20        6.54     12.68 o 
                                                 
